# Supplementary material for: Investigation of mobile genetic elements and their association with antibiotic resistance genes in clinical pathogens worldwide
Source: PLoS One. 2025 Aug 18;20(8):e0330304. doi: 10.1371/journal.pone.0330304 (PMC12360581; doi:10.1371/journal.pone.0330304)
Supplement: S1 Appendix — (XLSX) [file pone.0330304.s001.xlsx]

## Sheet: Primary dataset
sample_id	predicted_species	type	continent	hospital_or_community	week_sampling_from_lab	year_sampling_from_lab	platform_model	study_ena_accession	sample_ena_accession	run_ena_accession	experiment_ena_accession
1001475	Staphylococcus aureus	blood	OC	unknown	31-32	2020	NextSeq 500	ERP141886	ERS13615877	ERR10431342	ERX9958860
1001476	Staphylococcus aureus	swab (cavity)	OC	unknown	31-32	2020	NextSeq 500	ERP141886	ERS13615878	ERR10431332	ERX9958850
1001478	Staphylococcus aureus	punctate	OC	unknown	31-32	2020	NextSeq 500	ERP141886	ERS13615879	ERR10431351	ERX9958869
1001479	Escherichia coli	urine	OC	unknown	31-32	2020	NextSeq 500	ERP141886	ERS13615832	ERR10430854	ERX9958372
1001480	Escherichia coli	urine	OC	unknown	31-32	2020	NextSeq 500	ERP141886	ERS13615833	ERR10430863	ERX9958381
1001481	Staphylococcus aureus	swab (wound)	OC	unknown	31-32	2020	NextSeq 500	ERP141886	ERS13615880	ERR10431350	ERX9958868
1001484	Escherichia coli	urine	OC	unknown	31-32	2020	NextSeq 500	ERP141886	ERS13615834	ERR10430870	ERX9958388
1001485	Escherichia coli	urine	OC	unknown	31-32	2020	NextSeq 500	ERP141886	ERS13615835	ERR10430865	ERX9958383
1001490	Staphylococcus aureus	unspecified diagnostic sample	OC	unknown	31-32	2020	NextSeq 500	ERP141886	ERS13615881	ERR10431324	ERX9958842
1001491	Klebsiella pneumoniae	urine	OC	unknown	31-32	2020	NextSeq 500	ERP141886	ERS13615857	ERR10431304	ERX9958822
1001493	Staphylococcus aureus	swab (wound)	OC	unknown	31-32	2020	NextSeq 500	ERP141886	ERS13615882	ERR10431334	ERX9958852
1001495	Staphylococcus aureus	blood	OC	unknown	31-32	2020	NextSeq 500	ERP141886	ERS13615883	ERR10431337	ERX9958855
1001497	Staphylococcus aureus	swab (wound)	OC	unknown	31-32	2020	NextSeq 500	ERP141886	ERS13615884	ERR10431327	ERX9958845
1001498	Escherichia coli	urine	OC	unknown	31-32	2020	NextSeq 500	ERP141886	ERS13615838	ERR10430853	ERX9958371
1001499	Escherichia coli	secretion	OC	unknown	31-32	2020	NextSeq 500	ERP141886	ERS13615839	ERR10430855	ERX9958373
1001501	Staphylococcus aureus	unspecified diagnostic sample	OC	unknown	31-32	2020	NextSeq 500	ERP141886	ERS13615885	ERR10431329	ERX9958847
1001507	Escherichia coli	urine	OC	unknown	31-32	2020	NextSeq 500	ERP141886	ERS13615844	ERR10430867	ERX9958385
1001508	Staphylococcus aureus	swab (wound)	OC	unknown	31-32	2020	NextSeq 500	ERP141886	ERS13615886	ERR10431330	ERX9958848
1001512	Staphylococcus aureus	swab (superficial and non-surgical)	OC	unknown	31-32	2020	NextSeq 500	ERP141886	ERS13615887	ERR10431333	ERX9958851
1001514	Escherichia coli	urine	OC	unknown	31-32	2020	NextSeq 500	ERP141886	ERS13615848	ERR10430876	ERX9958394
1001515	Escherichia coli	urine	OC	unknown	31-32	2020	NextSeq 500	ERP141886	ERS13615849	ERR10430878	ERX9958396
1001516	Escherichia coli	urine	OC	unknown	31-32	2020	NextSeq 500	ERP141886	ERS13615850	ERR10430877	ERX9958395
1001518	Escherichia coli	blood	OC	unknown	31-32	2020	NextSeq 500	ERP141886	ERS13615852	ERR10431313	ERX9958831
1001519	Staphylococcus aureus	punctate	OC	unknown	31-32	2020	NextSeq 500	ERP141886	ERS13615888	ERR10431331	ERX9958849
1001523	Escherichia coli	unspecified diagnostic sample	AS	unknown	33-34	2020	NextSeq 500	ERP141886	ERS13617691	ERR10431487	ERX9959005
1001548	Escherichia coli	semen	AF	unknown	25-26	2020	NextSeq 500	ERP141886	ERS13615962	ERR10436190	ERX9962659
1001552	Escherichia coli	semen	AF	unknown	29-30	2020	NextSeq 500	ERP141886	ERS13615963	ERR10436186	ERX9962655
1001555	Escherichia coli	urine	AF	unknown	29-30	2020	NextSeq 500	ERP141886	ERS13615964	ERR10436202	ERX9962670
1001561	Escherichia coli	urine	AF	unknown	29-30	2020	NextSeq 500	ERP141886	ERS13615966	ERR10436230	ERX9962696
1001572	Escherichia coli	urine	AF	unknown	31-32	2020	NextSeq 500	ERP141886	ERS13615970	ERR10436237	ERX9962703
1002788	Klebsiella pneumoniae	urine	SA	unknown	47-48	2020	NextSeq 500	ERP141886	ERS13618109	ERR10431922	ERX9959440
1001602	Escherichia coli	urine	AF	unknown	33-34	2020	NextSeq 500	ERP141886	ERS13615971	ERR10436250	ERX9962716
1001614	Staphylococcus aureus	urine	AS	unknown	35-36	2020	NextSeq 500	ERP141886	ERS13617750	ERR10431564	ERX9959082
1001619	Escherichia coli	swab (cavity)	AS	unknown	35-36	2020	NextSeq 500	ERP141886	ERS13617708	ERR10431510	ERX9959028
1001620	Escherichia coli	urine	AS	unknown	35-36	2020	NextSeq 500	ERP141886	ERS13617705	ERR10431507	ERX9959025
1001621	Escherichia coli	urine	AS	unknown	35-36	2020	NextSeq 500	ERP141886	ERS13617709	ERR10431525	ERX9959043
1001622	Escherichia coli	urine	AS	unknown	35-36	2020	NextSeq 500	ERP141886	ERS13617707	ERR10431509	ERX9959027
1001623	Escherichia coli	urine	AS	unknown	35-36	2020	NextSeq 500	ERP141886	ERS13617712	ERR10431527	ERX9959045
1001626	Staphylococcus aureus	swab (wound)	AS	unknown	35-36	2020	NextSeq 500	ERP141886	ERS13617749	ERR10431548	ERX9959066
1001627	Staphylococcus aureus	unspecified diagnostic sample	AS	unknown	35-36	2020	NextSeq 500	ERP141886	ERS13617751	ERR10431551	ERX9959069
1001628	Escherichia coli	urine	AS	unknown	35-36	2020	NextSeq 500	ERP141886	ERS13617710	ERR10431524	ERX9959042
1001632	Staphylococcus aureus	swab (wound)	AS	unknown	35-36	2020	NextSeq 500	ERP141886	ERS13617752	ERR10431557	ERX9959075
1001633	Klebsiella pneumoniae	swab (wound)	AS	unknown	35-36	2020	NextSeq 500	ERP141886	ERS13617736	ERR10431536	ERX9959054
1001634	Escherichia coli	urine	AS	unknown	35-36	2020	NextSeq 500	ERP141886	ERS13617714	ERR10431508	ERX9959026
1001638	Escherichia coli	urine	AS	unknown	35-36	2020	NextSeq 500	ERP141886	ERS13617711	ERR10431511	ERX9959029
1001640	Escherichia coli	urine	AS	unknown	37-38	2020	NextSeq 500	ERP141886	ERS13617717	ERR10431517	ERX9959035
1001642	Escherichia coli	urine	AS	unknown	37-38	2020	NextSeq 500	ERP141886	ERS13617718	ERR10431534	ERX9959052
1001649	Escherichia coli	swab (wound)	AS	unknown	37-38	2020	NextSeq 500	ERP141886	ERS13617719	ERR10431532	ERX9959050
1001653	Escherichia coli	sputum	AS	unknown	37-38	2020	NextSeq 500	ERP141886	ERS13617720	ERR10431520	ERX9959038
1001655	Staphylococcus aureus	swab (wound)	AS	unknown	37-38	2020	NextSeq 500	ERP141886	ERS13617753	ERR10431569	ERX9959087
1001657	Staphylococcus aureus	swab (wound)	AS	unknown	37-38	2020	NextSeq 500	ERP141886	ERS13617754	ERR10431572	ERX9959090
1001660	Escherichia coli	urine	AS	unknown	37-38	2020	NextSeq 500	ERP141886	ERS13617724	ERR10431513	ERX9959031
1001664	Escherichia coli	swab (wound)	AS	unknown	37-38	2020	NextSeq 500	ERP141886	ERS13617721	ERR10431531	ERX9959049
1001665	Escherichia coli	swab (wound)	AS	unknown	37-38	2020	NextSeq 500	ERP141886	ERS13617722	ERR10431518	ERX9959036
1001672	Staphylococcus aureus	unspecified diagnostic sample	AS	h	9-10	2020	NextSeq 500	ERP141886	ERS13616462	ERR10441649	ERX9967177
1001674	Staphylococcus aureus	urine	AS	h	9-10	2020	NextSeq 500	ERP141886	ERS13616463	ERR10441644	ERX9967172
1001676	Escherichia coli	swab (cavity)	AS	unknown	9-10	2020	NextSeq 500	ERP141886	ERS13616437	ERR10441622	ERX9967150
1001681	Staphylococcus aureus	lavage	AS	c	9-10	2020	NextSeq 500	ERP141886	ERS13616461	ERR10441650	ERX9967178
1001686	Escherichia coli	aspirate	AS	h	9-10	2020	NextSeq 500	ERP141886	ERS13616445	ERR10441620	ERX9967148
1001699	Staphylococcus aureus	expectorate	AS	h	9-10	2020	NextSeq 500	ERP141886	ERS13616459	ERR10441638	ERX9967166
1001702	Staphylococcus aureus	lavage	AS	c	9-10	2020	NextSeq 500	ERP141886	ERS13616457	ERR10441641	ERX9967169
1001703	Staphylococcus aureus	swab (cavity)	AS	c	9-10	2020	NextSeq 500	ERP141886	ERS13616460	ERR10441629	ERX9967157
1001705	Escherichia coli	swab (cavity)	AS	h	9-10	2020	NextSeq 500	ERP141886	ERS13616443	ERR10441627	ERX9967155
1001707	Klebsiella pneumoniae	urine	AS	c	9-10	2020	NextSeq 500	ERP141886	ERS13616448	ERR10441626	ERX9967154
1001708	Staphylococcus aureus	lavage	AS	c	9-10	2020	NextSeq 500	ERP141886	ERS13616458	ERR10441640	ERX9967168
1001712	Escherichia coli	blood	AS	h	9-10	2020	NextSeq 500	ERP141886	ERS13616444	ERR10441653	ERX9967181
1001713	Enterococcus faecalis	swab (cavity)	AS	h	9-10	2020	NextSeq 500	ERP141886	ERS13616467	ERR10441656	ERX9967184
1001714	Klebsiella pneumoniae	swab (cavity)	AS	h	9-10	2020	NextSeq 500	ERP141886	ERS13616447	ERR10441623	ERX9967151
1001717	Escherichia coli	swab (wound)	AS	unknown	9-10	2020	NextSeq 500	ERP141886	ERS13616441	ERR10441652	ERX9967180
1001720	Escherichia coli	swab (wound)	AS	h	9-10	2020	NextSeq 500	ERP141886	ERS13616442	ERR10441648	ERX9967176
1001727	Escherichia coli	expectorate	AS	h	9-10	2020	NextSeq 500	ERP141886	ERS13616440	ERR10441643	ERX9967171
1001730	Staphylococcus aureus	blood	AS	h	9-10	2020	NextSeq 500	ERP141886	ERS13616454	ERR10441639	ERX9967167
1001731	Staphylococcus aureus	swab (wound)	AS	h	9-10	2020	NextSeq 500	ERP141886	ERS13616455	ERR10441630	ERX9967158
1001732	Staphylococcus aureus	swab (wound)	AS	c	9-10	2020	NextSeq 500	ERP141886	ERS13616456	ERR10441625	ERX9967153
1001735	Escherichia coli	blood	AS	c	9-10	2020	NextSeq 500	ERP141886	ERS13616438	ERR10441619	ERX9967147
1001736	Klebsiella pneumoniae	blood	AS	h	9-10	2020	NextSeq 500	ERP141886	ERS13616446	ERR10441654	ERX9967182
1001739	Escherichia coli	blood	AS	h	9-10	2020	NextSeq 500	ERP141886	ERS13616439	ERR10441628	ERX9967156
1001744	Escherichia coli	urine	AF	c	9-10	2020	NextSeq 500	ERP141886	ERS13616077	ERR10441173	ERX9966701
1001746	Escherichia coli	urine	AF	c	9-10	2020	NextSeq 500	ERP141886	ERS13616089	ERR10441190	ERX9966718
1001749	Escherichia coli	urine	AF	c	9-10	2020	NextSeq 500	ERP141886	ERS13616076	ERR10441160	ERX9966688
1001752	Staphylococcus aureus	swab (wound)	AF	c	9-10	2020	NextSeq 500	ERP141886	ERS13616143	ERR10441300	ERX9966828
1001757	Escherichia coli	swab (cavity)	AF	c	9-10	2020	NextSeq 500	ERP141886	ERS13616074	ERR10441161	ERX9966689
1001763	Escherichia coli	urine	AF	c	11-12	2020	NextSeq 500	ERP141886	ERS13616100	ERR10441192	ERX9966720
1001764	Escherichia coli	urine	AF	c	11-12	2020	NextSeq 500	ERP141886	ERS13616101	ERR10441243	ERX9966771
1001793	Escherichia coli	urine	AF	c	9-10	2020	NextSeq 500	ERP141886	ERS13616090	ERR10441180	ERX9966708
1001797	Escherichia coli	urine	AF	c	9-10	2020	NextSeq 500	ERP141886	ERS13616093	ERR10441201	ERX9966729
1001798	Escherichia coli	urine	AF	c	9-10	2020	NextSeq 500	ERP141886	ERS13616094	ERR10441178	ERX9966706
1001804	Staphylococcus aureus	urine	AF	c	9-10	2020	NextSeq 500	ERP141886	ERS13616144	ERR10441265	ERX9966793
1001820	Staphylococcus aureus	swab (cavity)	EU	unknown	41-42	2020	NextSeq 500	ERP141886	ERS13616020	ERR10436376	ERX9962821
1001821	Enterococcus faecalis	swab (cavity)	EU	unknown	41-42	2020	NextSeq 500	ERP141886	ERS13616039	ERR10441097	ERX9966625
1001822	Staphylococcus aureus	swab (wound)	EU	unknown	41-42	2020	NextSeq 500	ERP141886	ERS13616021	ERR10436380	ERX9962825
1001828	Escherichia coli	sputum	EU	unknown	41-42	2020	NextSeq 500	ERP141886	ERS13616003	ERR10436362	ERX9962807
1001830	Enterococcus faecalis	urine	EU	unknown	41-42	2020	NextSeq 500	ERP141886	ERS13616040	ERR10441107	ERX9966635
1001832	Escherichia coli	swab (wound)	EU	unknown	41-42	2020	NextSeq 500	ERP141886	ERS13616004	ERR10436364	ERX9962809
1001836	Klebsiella pneumoniae	swab (cavity)	EU	unknown	41-42	2020	NextSeq 500	ERP141886	ERS13616012	ERR10436378	ERX9962823
1001842	Escherichia coli	urine	EU	unknown	41-42	2020	NextSeq 500	ERP141886	ERS13616005	ERR10436365	ERX9962810
1001847	Escherichia coli	semen	EU	unknown	41-42	2020	NextSeq 500	ERP141886	ERS13616006	ERR10436366	ERX9962811
1001851	Staphylococcus aureus	swab (cavity)	EU	unknown	41-42	2020	NextSeq 500	ERP141886	ERS13616022	ERR10436418	ERX9962833
1001852	Escherichia coli	urine	EU	unknown	41-42	2020	NextSeq 500	ERP141886	ERS13616007	ERR10436368	ERX9962813
1001856	Escherichia coli	urine	EU	unknown	43-44	2020	NextSeq 500	ERP141886	ERS13616008	ERR10436367	ERX9962812
1001861	Staphylococcus aureus	swab (wound)	EU	unknown	43-44	2020	NextSeq 500	ERP141886	ERS13616023	ERR10436417	ERX9962832
1001870	Klebsiella pneumoniae	urine	EU	unknown	43-44	2020	NextSeq 500	ERP141886	ERS13616013	ERR10441064	ERX9966592
1001873	Enterococcus faecalis	urine	EU	unknown	43-44	2020	NextSeq 500	ERP141886	ERS13616045	ERR10441157	ERX9966685
1001874	Escherichia coli	urine	EU	unknown	43-44	2020	NextSeq 500	ERP141886	ERS13616009	ERR10436369	ERX9962814
1001875	Staphylococcus aureus	swab (wound)	EU	unknown	43-44	2020	NextSeq 500	ERP141886	ERS13616024	ERR10436415	ERX9962830
1001876	Enterococcus faecalis	urine	EU	unknown	41-42	2020	NextSeq 500	ERP141886	ERS13616042	ERR10441168	ERX9966696
1001877	Staphylococcus aureus	swab (cavity)	NA	unknown	43-44	2020	NextSeq 500	ERP141886	ERS13616216	ERR10441334	ERX9966862
1001878	Staphylococcus aureus	swab (cavity)	NA	unknown	45-46	2020	NextSeq 500	ERP141886	ERS13616219	ERR10441348	ERX9966876
1001879	Staphylococcus aureus	swab (wound)	NA	unknown	45-46	2020	NextSeq 500	ERP141886	ERS13616218	ERR10441346	ERX9966874
1001880	Staphylococcus aureus	swab (wound)	NA	unknown	45-46	2020	NextSeq 500	ERP141886	ERS13616217	ERR10441349	ERX9966877
1001885	Staphylococcus aureus	sputum	NA	unknown	43-44	2020	NextSeq 500	ERP141886	ERS13616214	ERR10441333	ERX9966861
1001886	Staphylococcus aureus	unspecified diagnostic sample	NA	unknown	45-46	2020	NextSeq 500	ERP141886	ERS13616215	ERR10441330	ERX9966858
1001889	Escherichia coli	urine	NA	unknown	45-46	2020	NextSeq 500	ERP141886	ERS13616184	ERR10441294	ERX9966822
1001896	Klebsiella pneumoniae	blood	NA	unknown	45-46	2020	NextSeq 500	ERP141886	ERS13616192	ERR10441312	ERX9966840
1000628	Klebsiella pneumoniae	urine	AS	unknown	9-10	2020	NextSeq 500	ERP141886	ERS13618324	ERR10432390	ERX9959908
1001904	Escherichia coli	unspecified diagnostic sample	NA	unknown	45-46	2020	NextSeq 500	ERP141886	ERS13616183	ERR10441287	ERX9966815
1001908	Escherichia coli	urine	NA	unknown	45-46	2020	NextSeq 500	ERP141886	ERS13616185	ERR10441283	ERX9966811
1001909	Escherichia coli	urine	NA	unknown	45-46	2020	NextSeq 500	ERP141886	ERS13616189	ERR10441303	ERX9966831
1001911	Escherichia coli	urine	NA	unknown	45-46	2020	NextSeq 500	ERP141886	ERS13616190	ERR10441315	ERX9966843
1001912	Escherichia coli	urine	NA	unknown	45-46	2020	NextSeq 500	ERP141886	ERS13616186	ERR10441291	ERX9966819
1001913	Escherichia coli	urine	NA	unknown	43-44	2020	NextSeq 500	ERP141886	ERS13616181	ERR10441293	ERX9966821
1001914	Escherichia coli	urine	NA	unknown	43-44	2020	NextSeq 500	ERP141886	ERS13616182	ERR10441292	ERX9966820
1001915	Escherichia coli	urine	NA	unknown	45-46	2020	NextSeq 500	ERP141886	ERS13616187	ERR10441322	ERX9966850
1001916	Klebsiella pneumoniae	urine	NA	unknown	45-46	2020	NextSeq 500	ERP141886	ERS13616193	ERR10441309	ERX9966837
1001919	Enterococcus faecalis	urine	NA	unknown	45-46	2020	NextSeq 500	ERP141886	ERS13616243	ERR10441402	ERX9966930
1001924	Escherichia coli	urine	NA	unknown	45-46	2020	NextSeq 500	ERP141886	ERS13616188	ERR10441299	ERX9966827
1001925	Staphylococcus aureus	urine	NA	unknown	43-44	2020	NextSeq 500	ERP141886	ERS13616213	ERR10441336	ERX9966864
1001930	Enterococcus faecalis	urine	NA	unknown	45-46	2020	NextSeq 500	ERP141886	ERS13616242	ERR10441364	ERX9966892
1001943	Escherichia coli	urine	AF	unknown	43-44	2020	NextSeq 500	ERP141886	ERS13617448	ERR10438871	ERX9964403
1001955	Staphylococcus aureus	blood	AF	unknown	43-44	2020	NextSeq 500	ERP141886	ERS13617523	ERR10438974	ERX9964506
1001959	Escherichia coli	urine	AF	unknown	43-44	2020	NextSeq 500	ERP141886	ERS13617453	ERR10438884	ERX9964416
1001960	Escherichia coli	urine	AF	unknown	43-44	2020	NextSeq 500	ERP141886	ERS13617454	ERR10438886	ERX9964418
1001974	Staphylococcus aureus	swab (wound)	AF	unknown	45-46	2020	NextSeq 500	ERP141886	ERS13617527	ERR10438981	ERX9964513
1001975	Escherichia coli	swab (wound)	AF	unknown	45-46	2020	NextSeq 500	ERP141886	ERS13617458	ERR10438888	ERX9964420
1001984	Escherichia coli	urine	AF	unknown	45-46	2020	NextSeq 500	ERP141886	ERS13617463	ERR10438897	ERX9964429
1001990	Escherichia coli	urine	AF	unknown	45-46	2020	NextSeq 500	ERP141886	ERS13617467	ERR10438900	ERX9964432
1001996	Escherichia coli	urine	AF	unknown	45-46	2020	NextSeq 500	ERP141886	ERS13617466	ERR10438901	ERX9964433
1001998	Escherichia coli	aspirate	EU	unknown	43-44	2020	NextSeq 500	ERP141886	ERS13617117	ERR10438444	ERX9964070
1001999	Enterococcus faecalis	swab (wound)	EU	unknown	43-44	2020	NextSeq 500	ERP141886	ERS13617150	ERR10438556	ERX9964109
1002001	Staphylococcus aureus	aspirate	EU	unknown	43-44	2020	NextSeq 500	ERP141886	ERS13617141	ERR10438533	ERX9964096
1002002	Staphylococcus aureus	swab (wound)	EU	unknown	43-44	2020	NextSeq 500	ERP141886	ERS13617142	ERR10438531	ERX9964095
1002005	Escherichia coli	unspecified diagnostic sample	EU	unknown	43-44	2020	NextSeq 500	ERP141886	ERS13617118	ERR10438446	ERX9964072
1002006	Escherichia coli	aspirate	EU	unknown	43-44	2020	NextSeq 500	ERP141886	ERS13617119	ERR10438447	ERX9964073
1002007	Klebsiella pneumoniae	urine	EU	unknown	43-44	2020	NextSeq 500	ERP141886	ERS13617134	ERR10438509	ERX9964090
1002008	Escherichia coli	urine	EU	unknown	43-44	2020	NextSeq 500	ERP141886	ERS13617122	ERR10438460	ERX9964076
1002009	Escherichia coli	urine	EU	unknown	43-44	2020	NextSeq 500	ERP141886	ERS13617120	ERR10438456	ERX9964074
1002010	Escherichia coli	unspecified diagnostic sample	EU	unknown	43-44	2020	NextSeq 500	ERP141886	ERS13617123	ERR10438459	ERX9964075
1002012	Escherichia coli	urine	EU	unknown	43-44	2020	NextSeq 500	ERP141886	ERS13617121	ERR10438489	ERX9964081
1002013	Escherichia coli	urine	EU	unknown	43-44	2020	NextSeq 500	ERP141886	ERS13617124	ERR10438473	ERX9964077
1002014	Staphylococcus aureus	swab (wound)	EU	unknown	43-44	2020	NextSeq 500	ERP141886	ERS13617143	ERR10438528	ERX9964094
1002018	Enterococcus faecalis	urine	EU	unknown	43-44	2020	NextSeq 500	ERP141886	ERS13617151	ERR10438551	ERX9964105
1002019	Escherichia coli	urine	EU	unknown	43-44	2020	NextSeq 500	ERP141886	ERS13617125	ERR10438474	ERX9964078
1002022	Klebsiella pneumoniae	blood	EU	unknown	43-44	2020	NextSeq 500	ERP141886	ERS13617135	ERR10438505	ERX9964088
1002023	Escherichia coli	urine	EU	unknown	43-44	2020	NextSeq 500	ERP141886	ERS13617126	ERR10438482	ERX9964080
1002029	Escherichia coli	urine	EU	unknown	43-44	2020	NextSeq 500	ERP141886	ERS13617127	ERR10438481	ERX9964079
1002030	Staphylococcus aureus	swab (wound)	EU	unknown	43-44	2020	NextSeq 500	ERP141886	ERS13617144	ERR10438537	ERX9964097
1002031	Enterococcus faecalis	urine	EU	unknown	43-44	2020	NextSeq 500	ERP141886	ERS13617153	ERR10438554	ERX9964107
1002032	Escherichia coli	swab (wound)	EU	unknown	43-44	2020	NextSeq 500	ERP141886	ERS13617128	ERR10438497	ERX9964084
1002034	Klebsiella pneumoniae	unspecified diagnostic sample	EU	unknown	43-44	2020	NextSeq 500	ERP141886	ERS13617136	ERR10438510	ERX9964091
1002037	Klebsiella pneumoniae	urine	EU	unknown	43-44	2020	NextSeq 500	ERP141886	ERS13617137	ERR10438521	ERX9964093
1002039	Staphylococcus aureus	swab (wound)	EU	unknown	43-44	2020	NextSeq 500	ERP141886	ERS13617145	ERR10438545	ERX9964099
1002040	Enterococcus faecalis	unspecified diagnostic sample	EU	unknown	43-44	2020	NextSeq 500	ERP141886	ERS13617156	ERR10438560	ERX9964111
1002041	Enterococcus faecalis	blood	EU	unknown	43-44	2020	NextSeq 500	ERP141886	ERS13617155	ERR10438555	ERX9964108
1002042	Escherichia coli	urine	EU	unknown	43-44	2020	NextSeq 500	ERP141886	ERS13617129	ERR10438499	ERX9964086
1002043	Escherichia coli	urine	EU	unknown	43-44	2020	NextSeq 500	ERP141886	ERS13617130	ERR10438496	ERX9964083
1002044	Enterococcus faecalis	urine	EU	unknown	43-44	2020	NextSeq 500	ERP141886	ERS13617157	ERR10438563	ERX9964114
1002046	Escherichia coli	urine	EU	unknown	43-44	2020	NextSeq 500	ERP141886	ERS13617133	ERR10438500	ERX9964087
1002047	Staphylococcus aureus	swab (wound)	EU	unknown	43-44	2020	NextSeq 500	ERP141886	ERS13617146	ERR10438548	ERX9964102
1002049	Staphylococcus aureus	swab (wound)	EU	unknown	43-44	2020	NextSeq 500	ERP141886	ERS13617147	ERR10438547	ERX9964101
1000002	Klebsiella pneumoniae	aspirate	EU	unknown	7-8	2020	NextSeq 500	ERP141886	ERS13616372	ERR10441543	ERX9967071
1002053	Staphylococcus aureus	swab (wound)	EU	unknown	45-46	2020	NextSeq 500	ERP141886	ERS13617148	ERR10438546	ERX9964100
1000005	Escherichia coli	urine	EU	unknown	7-8	2020	NextSeq 500	ERP141886	ERS13616364	ERR10441535	ERX9967063
1000006	Escherichia coli	urine	EU	unknown	7-8	2020	NextSeq 500	ERP141886	ERS13616365	ERR10441554	ERX9967082
1000007	Escherichia coli	urine	EU	unknown	7-8	2020	NextSeq 500	ERP141886	ERS13616366	ERR10441551	ERX9967079
1002057	Staphylococcus aureus	swab (superficial and non-surgical)	EU	unknown	43-44	2020	NextSeq 500	ERP141886	ERS13616540	ERR10436664	ERX9962904
1002055	Enterococcus faecalis	urine	EU	unknown	45-46	2020	NextSeq 500	ERP141886	ERS13617158	ERR10438557	ERX9964110
1002059	Staphylococcus aureus	aspirate	EU	unknown	43-44	2020	NextSeq 500	ERP141886	ERS13616541	ERR10436673	ERX9962907
1000012	Staphylococcus aureus	blood	EU	unknown	7-8	2020	NextSeq 500	ERP141886	ERS13616382	ERR10441558	ERX9967086
1002060	Staphylococcus aureus	blood	EU	unknown	43-44	2020	NextSeq 500	ERP141886	ERS13616542	ERR10436674	ERX9962908
1002062	Escherichia coli	urine	EU	unknown	43-44	2020	NextSeq 500	ERP141886	ERS13616504	ERR10441711	ERX9967239
1002063	Staphylococcus aureus	blood	EU	unknown	43-44	2020	NextSeq 500	ERP141886	ERS13616543	ERR10436682	ERX9962911
1002064	Staphylococcus aureus	aspirate	EU	unknown	43-44	2020	NextSeq 500	ERP141886	ERS13616544	ERR10436683	ERX9962912
1000020	Escherichia coli	swab (wound)	EU	unknown	7-8	2020	NextSeq 500	ERP141886	ERS13616367	ERR10441547	ERX9967075
1002070	Escherichia coli	urine	EU	unknown	43-44	2020	NextSeq 500	ERP141886	ERS13616505	ERR10441707	ERX9967235
1002071	Enterococcus faecalis	blood	EU	unknown	43-44	2020	NextSeq 500	ERP141886	ERS13616576	ERR10436747	ERX9962944
1000024	Staphylococcus aureus	sputum	EU	unknown	7-8	2020	NextSeq 500	ERP141886	ERS13616383	ERR10441567	ERX9967095
1000026	Escherichia coli	aspirate	EU	unknown	7-8	2020	NextSeq 500	ERP141886	ERS13616370	ERR10441552	ERX9967080
1000028	Enterococcus faecalis	urine	EU	unknown	7-8	2020	NextSeq 500	ERP141886	ERS13616389	ERR10441562	ERX9967090
1002078	Staphylococcus aureus	unspecified diagnostic sample	EU	unknown	43-44	2020	NextSeq 500	ERP141886	ERS13616549	ERR10436696	ERX9962918
1002079	Staphylococcus aureus	swab (wound)	EU	unknown	43-44	2020	NextSeq 500	ERP141886	ERS13616550	ERR10436695	ERX9962917
1000030	Klebsiella pneumoniae	urine	EU	unknown	7-8	2020	NextSeq 500	ERP141886	ERS13616374	ERR10441560	ERX9967088
1002081	Staphylococcus aureus	unspecified diagnostic sample	EU	unknown	43-44	2020	NextSeq 500	ERP141886	ERS13616552	ERR10436704	ERX9962920
1002082	Staphylococcus aureus	unspecified diagnostic sample	EU	unknown	43-44	2020	NextSeq 500	ERP141886	ERS13616553	ERR10436712	ERX9962923
1002083	Staphylococcus aureus	aspirate	EU	unknown	43-44	2020	NextSeq 500	ERP141886	ERS13616554	ERR10436709	ERX9962921
1002084	Staphylococcus aureus	swab (wound)	EU	unknown	43-44	2020	NextSeq 500	ERP141886	ERS13616555	ERR10436724	ERX9962927
1000033	Escherichia coli	swab (wound)	EU	unknown	7-8	2020	NextSeq 500	ERP141886	ERS13616368	ERR10441553	ERX9967081
1002086	Staphylococcus aureus	swab (wound)	EU	unknown	43-44	2020	NextSeq 500	ERP141886	ERS13616556	ERR10436723	ERX9962926
1000035	Escherichia coli	blood	EU	unknown	7-8	2020	NextSeq 500	ERP141886	ERS13616369	ERR10441546	ERX9967074
1002087	Enterococcus faecalis	blood	EU	unknown	43-44	2020	NextSeq 500	ERP141886	ERS13616577	ERR10436746	ERX9962943
1002089	Enterococcus faecalis	biopsy	EU	unknown	45-46	2020	NextSeq 500	ERP141886	ERS13616578	ERR10436754	ERX9962947
1000037	Klebsiella pneumoniae	sputum	EU	unknown	7-8	2020	NextSeq 500	ERP141886	ERS13616375	ERR10441555	ERX9967083
1002092	Staphylococcus aureus	swab (superficial and non-surgical)	EU	unknown	45-46	2020	NextSeq 500	ERP141886	ERS13616557	ERR10436720	ERX9962925
1000044	Enterococcus faecalis	swab (wound)	EU	unknown	7-8	2020	NextSeq 500	ERP141886	ERS13616390	ERR10441576	ERX9967104
1002094	Klebsiella pneumoniae	swab (wound)	EU	unknown	45-46	2020	NextSeq 500	ERP141886	ERS13616519	ERR10436536	ERX9962872
1000049	Escherichia coli	aspirate	EU	unknown	7-8	2020	NextSeq 500	ERP141886	ERS13616371	ERR10441561	ERX9967089
1000052	Enterococcus faecalis	urine	EU	unknown	7-8	2020	NextSeq 500	ERP141886	ERS13616391	ERR10441568	ERX9967096
1002103	Staphylococcus aureus	biopsy	EU	unknown	45-46	2020	NextSeq 500	ERP141886	ERS13616561	ERR10436726	ERX9962929
1002104	Escherichia coli	urine	EU	unknown	45-46	2020	NextSeq 500	ERP141886	ERS13616506	ERR10441713	ERX9967241
1000055	Enterococcus faecalis	urine	EU	unknown	7-8	2020	NextSeq 500	ERP141886	ERS13616392	ERR10441572	ERX9967100
1002106	Klebsiella pneumoniae	aspirate	EU	unknown	45-46	2020	NextSeq 500	ERP141886	ERS13616520	ERR10436540	ERX9962874
1002705	Escherichia coli	punctate	SA	h	45-46	2020	NextSeq 500	ERP141886	ERS13617948	ERR10431751	ERX9959269
1000062	Staphylococcus aureus	punctate	EU	h	7-8	2020	NextSeq 500	ERP141886	ERS13616800	ERR10437640	ERX9963537
1000063	Escherichia coli	blood	EU	c	9-10	2020	NextSeq 500	ERP141886	ERS13616746	ERR10437488	ERX9963410
1002110	Escherichia coli	urine	EU	unknown	45-46	2020	NextSeq 500	ERP141886	ERS13616508	ERR10441696	ERX9967224
1000066	Escherichia coli	aspirate	EU	h	9-10	2020	NextSeq 500	ERP141886	ERS13616738	ERR10437452	ERX9963382
1002117	Staphylococcus aureus	swab (wound)	EU	unknown	45-46	2020	NextSeq 500	ERP141886	ERS13616565	ERR10436731	ERX9962934
1000069	Escherichia coli	urine	EU	h	9-10	2020	NextSeq 500	ERP141886	ERS13616739	ERR10437455	ERX9963385
1000071	Escherichia coli	blood	EU	h	7-8	2020	NextSeq 500	ERP141886	ERS13616740	ERR10437453	ERX9963383
1000072	Staphylococcus aureus	unspecified diagnostic sample	EU	c	9-10	2020	NextSeq 500	ERP141886	ERS13616801	ERR10437651	ERX9963548
1000070	Enterococcus faecalis	urine	EU	h	9-10	2020	NextSeq 500	ERP141886	ERS13616833	ERR10437713	ERX9963610
1000074	Escherichia coli	urine	EU	c	9-10	2020	NextSeq 500	ERP141886	ERS13616741	ERR10437454	ERX9963384
1000077	Escherichia coli	urine	EU	h	9-10	2020	NextSeq 500	ERP141886	ERS13616743	ERR10437473	ERX9963398
1000078	Escherichia coli	urine	EU	c	9-10	2020	NextSeq 500	ERP141886	ERS13616744	ERR10437475	ERX9963399
1002127	Staphylococcus aureus	unspecified diagnostic sample	AF	unknown	9-10	2020	NextSeq 500	ERP141886	ERS13615789	ERR10430802	ERX9958320
1002128	Staphylococcus aureus	biopsy	AF	unknown	9-10	2020	NextSeq 500	ERP141886	ERS13615790	ERR10430304	ERX9957822
1000081	Escherichia coli	urine	EU	c	9-10	2020	NextSeq 500	ERP141886	ERS13616745	ERR10437472	ERX9963397
1000082	Escherichia coli	urine	EU	c	9-10	2020	NextSeq 500	ERP141886	ERS13616747	ERR10437487	ERX9963409
1002130	Staphylococcus aureus	unspecified diagnostic sample	AF	unknown	9-10	2020	NextSeq 500	ERP141886	ERS13615791	ERR10430302	ERX9957820
1002132	Escherichia coli	urine	AF	unknown	9-10	2020	NextSeq 500	ERP141886	ERS13615772	ERR10430279	ERX9957797
1002131	Staphylococcus aureus	unspecified diagnostic sample	AF	unknown	9-10	2020	NextSeq 500	ERP141886	ERS13615792	ERR10430307	ERX9957825
1000086	Staphylococcus aureus	aspirate	EU	h	9-10	2020	NextSeq 500	ERP141886	ERS13616802	ERR10437643	ERX9963540
1000089	Enterococcus faecalis	unspecified diagnostic sample	EU	c	9-10	2020	NextSeq 500	ERP141886	ERS13616834	ERR10437716	ERX9963613
1002140	Escherichia coli	unspecified diagnostic sample	AF	unknown	9-10	2020	NextSeq 500	ERP141886	ERS13615773	ERR10430298	ERX9957816
1000093	Staphylococcus aureus	drainage	EU	h	9-10	2020	NextSeq 500	ERP141886	ERS13616803	ERR10437650	ERX9963547
1000096	Klebsiella pneumoniae	blood	EU	h	9-10	2020	NextSeq 500	ERP141886	ERS13616781	ERR10437573	ERX9963470
1000098	Escherichia coli	blood	EU	h	9-10	2020	NextSeq 500	ERP141886	ERS13616749	ERR10437484	ERX9963407
1002146	Escherichia coli	urine	AF	unknown	9-10	2020	NextSeq 500	ERP141886	ERS13615776	ERR10430299	ERX9957817
1000100	Staphylococcus aureus	unspecified diagnostic sample	EU	c	9-10	2020	NextSeq 500	ERP141886	ERS13616804	ERR10437664	ERX9963561
1000101	Staphylococcus aureus	unspecified diagnostic sample	EU	c	9-10	2020	NextSeq 500	ERP141886	ERS13616805	ERR10437663	ERX9963560
1000102	Staphylococcus aureus	aspirate	EU	h	9-10	2020	NextSeq 500	ERP141886	ERS13616806	ERR10437656	ERX9963553
1002811	Klebsiella pneumoniae	urine	SA	unknown	43-44	2020	NextSeq 500	ERP141886	ERS13618050	ERR10431852	ERX9959370
1000106	Escherichia coli	blood	EU	c	9-10	2020	NextSeq 500	ERP141886	ERS13616754	ERR10437509	ERX9963423
1002155	Staphylococcus aureus	blood	OC	unknown	45-46	2020	NextSeq 500	ERP141886	ERS13617362	ERR10438786	ERX9964318
1002154	Escherichia coli	blood	OC	unknown	45-46	2020	NextSeq 500	ERP141886	ERS13617331	ERR10438752	ERX9964284
1002157	Staphylococcus aureus	swab (superficial and non-surgical)	OC	unknown	45-46	2020	NextSeq 500	ERP141886	ERS13617358	ERR10438779	ERX9964311
1002158	Staphylococcus aureus	swab (cavity)	OC	unknown	45-46	2020	NextSeq 500	ERP141886	ERS13617359	ERR10438780	ERX9964312
1000111	Escherichia coli	urine	EU	h	9-10	2020	NextSeq 500	ERP141886	ERS13616755	ERR10437508	ERX9963422
1002156	Escherichia coli	blood	OC	unknown	45-46	2020	NextSeq 500	ERP141886	ERS13617332	ERR10438755	ERX9964287
1002161	Staphylococcus aureus	swab (superficial and non-surgical)	OC	unknown	45-46	2020	NextSeq 500	ERP141886	ERS13617364	ERR10438783	ERX9964315
1002163	Escherichia coli	urine	OC	unknown	45-46	2020	NextSeq 500	ERP141886	ERS13617333	ERR10438754	ERX9964286
1000116	Escherichia coli	urine	EU	c	9-10	2020	NextSeq 500	ERP141886	ERS13616753	ERR10437506	ERX9963420
1000117	Klebsiella pneumoniae	urine	EU	c	9-10	2020	NextSeq 500	ERP141886	ERS13616783	ERR10437574	ERX9963471
1000118	Staphylococcus aureus	aspirate	EU	h	9-10	2020	NextSeq 500	ERP141886	ERS13616807	ERR10437666	ERX9963563
1000119	Escherichia coli	aspirate	EU	h	9-10	2020	NextSeq 500	ERP141886	ERS13616757	ERR10437523	ERX9963436
1000120	Staphylococcus aureus	expectorate	EU	h	9-10	2020	NextSeq 500	ERP141886	ERS13616808	ERR10437665	ERX9963562
1002169	Escherichia coli	urine	OC	unknown	45-46	2020	NextSeq 500	ERP141886	ERS13617336	ERR10438757	ERX9964289
1002167	Escherichia coli	urine	OC	unknown	45-46	2020	NextSeq 500	ERP141886	ERS13617330	ERR10438750	ERX9964282
1000123	Escherichia coli	urine	EU	c	9-10	2020	NextSeq 500	ERP141886	ERS13616758	ERR10437528	ERX9963441
1000124	Enterococcus faecalis	urine	EU	h	9-10	2020	NextSeq 500	ERP141886	ERS13616836	ERR10437721	ERX9963618
1002173	Staphylococcus aureus	sputum	OC	unknown	45-46	2020	NextSeq 500	ERP141886	ERS13617365	ERR10438784	ERX9964316
1002170	Escherichia coli	urine	OC	unknown	45-46	2020	NextSeq 500	ERP141886	ERS13617337	ERR10438758	ERX9964290
1000128	Staphylococcus aureus	swab (wound)	EU	unknown	9-10	2020	NextSeq 500	ERP141886	ERS13618381	ERR10432445	ERX9959963
1002177	Escherichia coli	urine	OC	unknown	45-46	2020	NextSeq 500	ERP141886	ERS13617340	ERR10438762	ERX9964294
1002178	Escherichia coli	urine	OC	unknown	45-46	2020	NextSeq 500	ERP141886	ERS13617338	ERR10438760	ERX9964292
1002179	Escherichia coli	urine	OC	unknown	45-46	2020	NextSeq 500	ERP141886	ERS13617341	ERR10438761	ERX9964293
1000130	Klebsiella pneumoniae	blood	EU	unknown	9-10	2020	NextSeq 500	ERP141886	ERS13618371	ERR10432423	ERX9959941
1000133	Escherichia coli	urine	EU	unknown	9-10	2020	NextSeq 500	ERP141886	ERS13618350	ERR10432405	ERX9959923
1002182	Klebsiella pneumoniae	urine	OC	unknown	45-46	2020	NextSeq 500	ERP141886	ERS13617353	ERR10438775	ERX9964307
1002183	Escherichia coli	urine	OC	unknown	45-46	2020	NextSeq 500	ERP141886	ERS13617342	ERR10438763	ERX9964295
1002184	Escherichia coli	urine	OC	unknown	45-46	2020	NextSeq 500	ERP141886	ERS13617343	ERR10438764	ERX9964296
1000137	Klebsiella pneumoniae	urine	EU	unknown	9-10	2020	NextSeq 500	ERP141886	ERS13618370	ERR10432421	ERX9959939
1000138	Escherichia coli	blood	EU	unknown	9-10	2020	NextSeq 500	ERP141886	ERS13618353	ERR10432406	ERX9959924
1002186	Staphylococcus aureus	swab (superficial and non-surgical)	OC	unknown	45-46	2020	NextSeq 500	ERP141886	ERS13617366	ERR10438787	ERX9964319
1002187	Staphylococcus aureus	swab (superficial and non-surgical)	OC	unknown	45-46	2020	NextSeq 500	ERP141886	ERS13617367	ERR10438788	ERX9964320
1002188	Staphylococcus aureus	swab (superficial and non-surgical)	OC	unknown	45-46	2020	NextSeq 500	ERP141886	ERS13617360	ERR10438778	ERX9964310
1000139	Staphylococcus aureus	blood	EU	unknown	9-10	2020	NextSeq 500	ERP141886	ERS13618382	ERR10432447	ERX9959965
1000140	Escherichia coli	blood	EU	unknown	9-10	2020	NextSeq 500	ERP141886	ERS13618354	ERR10432409	ERX9959927
1002195	Staphylococcus aureus	swab (superficial and non-surgical)	OC	unknown	45-46	2020	NextSeq 500	ERP141886	ERS13617369	ERR10438789	ERX9964321
1000148	Escherichia coli	urine	EU	unknown	9-10	2020	NextSeq 500	ERP141886	ERS13618355	ERR10432411	ERX9959929
1002197	Staphylococcus aureus	swab (superficial and non-surgical)	OC	unknown	45-46	2020	NextSeq 500	ERP141886	ERS13617368	ERR10438791	ERX9964323
1000149	Escherichia coli	blood	EU	unknown	9-10	2020	NextSeq 500	ERP141886	ERS13618356	ERR10432416	ERX9959934
1000152	Escherichia coli	urine	EU	unknown	9-10	2020	NextSeq 500	ERP141886	ERS13618359	ERR10432419	ERX9959937
1002201	Staphylococcus aureus	swab (wound)	OC	unknown	45-46	2020	NextSeq 500	ERP141886	ERS13617370	ERR10438790	ERX9964322
1000153	Escherichia coli	urine	EU	unknown	9-10	2020	NextSeq 500	ERP141886	ERS13618360	ERR10432428	ERX9959946
1002200	Enterococcus faecalis	swab (cavity)	OC	unknown	45-46	2020	NextSeq 500	ERP141886	ERS13617383	ERR10438804	ERX9964336
1002204	Staphylococcus aureus	swab (superficial and non-surgical)	OC	unknown	45-46	2020	NextSeq 500	ERP141886	ERS13617371	ERR10438792	ERX9964324
1002205	Staphylococcus aureus	swab (superficial and non-surgical)	OC	unknown	45-46	2020	NextSeq 500	ERP141886	ERS13617372	ERR10438793	ERX9964325
1002208	Escherichia coli	urine	OC	unknown	45-46	2020	NextSeq 500	ERP141886	ERS13617348	ERR10438769	ERX9964301
1002209	Escherichia coli	urine	OC	unknown	45-46	2020	NextSeq 500	ERP141886	ERS13617344	ERR10438767	ERX9964299
1002210	Escherichia coli	urine	OC	unknown	45-46	2020	NextSeq 500	ERP141886	ERS13617345	ERR10438765	ERX9964297
1000164	Staphylococcus aureus	swab (wound)	EU	unknown	9-10	2020	NextSeq 500	ERP141886	ERS13618383	ERR10432444	ERX9959962
1000165	Staphylococcus aureus	blood	EU	unknown	9-10	2020	NextSeq 500	ERP141886	ERS13618384	ERR10432441	ERX9959959
1002213	Staphylococcus aureus	urine	OC	unknown	45-46	2020	NextSeq 500	ERP141886	ERS13617374	ERR10438795	ERX9964327
1002215	Staphylococcus aureus	swab (superficial and non-surgical)	OC	unknown	45-46	2020	NextSeq 500	ERP141886	ERS13617375	ERR10438799	ERX9964331
1000168	Klebsiella pneumoniae	blood	EU	unknown	9-10	2020	NextSeq 500	ERP141886	ERS13618372	ERR10432437	ERX9959955
1000169	Escherichia coli	blood	EU	unknown	9-10	2020	NextSeq 500	ERP141886	ERS13618361	ERR10432432	ERX9959950
1002218	Enterococcus faecalis	urine	OC	unknown	45-46	2020	NextSeq 500	ERP141886	ERS13617384	ERR10438808	ERX9964340
1002219	Escherichia coli	urine	OC	unknown	45-46	2020	NextSeq 500	ERP141886	ERS13617350	ERR10438773	ERX9964305
1000170	Escherichia coli	urine	EU	unknown	9-10	2020	NextSeq 500	ERP141886	ERS13618362	ERR10432433	ERX9959951
1000173	Escherichia coli	urine	EU	unknown	9-10	2020	NextSeq 500	ERP141886	ERS13618365	ERR10432427	ERX9959945
1000174	Escherichia coli	urine	EU	unknown	9-10	2020	NextSeq 500	ERP141886	ERS13618366	ERR10432425	ERX9959943
1000171	Escherichia coli	urine	EU	unknown	9-10	2020	NextSeq 500	ERP141886	ERS13618363	ERR10432426	ERX9959944
1000172	Escherichia coli	urine	EU	unknown	9-10	2020	NextSeq 500	ERP141886	ERS13618364	ERR10432420	ERX9959938
1000177	Escherichia coli	urine	EU	unknown	9-10	2020	NextSeq 500	ERP141886	ERS13618369	ERR10432422	ERX9959940
1002227	Klebsiella pneumoniae	blood	SA	unknown	5-6	2020	NextSeq 500	ERP141886	ERS13616304	ERR10441457	ERX9966985
1000180	Staphylococcus aureus	lavage	EU	unknown	9-10	2020	NextSeq 500	ERP141886	ERS13618385	ERR10432439	ERX9959957
1000182	Staphylococcus aureus	unspecified diagnostic sample	EU	unknown	9-10	2020	NextSeq 500	ERP141886	ERS13618386	ERR10432442	ERX9959960
1000185	Enterococcus faecalis	blood	EU	unknown	9-10	2020	NextSeq 500	ERP141886	ERS13617210	ERR10438631	ERX9964163
1000186	Escherichia coli	blood	EU	unknown	9-10	2020	NextSeq 500	ERP141886	ERS13617173	ERR10438595	ERX9964127
1000187	Escherichia coli	urine	EU	unknown	9-10	2020	NextSeq 500	ERP141886	ERS13617174	ERR10438596	ERX9964128
1000188	Klebsiella pneumoniae	urine	EU	unknown	9-10	2020	NextSeq 500	ERP141886	ERS13617188	ERR10438608	ERX9964140
1000190	Escherichia coli	urine	EU	unknown	9-10	2020	NextSeq 500	ERP141886	ERS13617175	ERR10438597	ERX9964129
1000191	Enterococcus faecalis	urine	EU	unknown	9-10	2020	NextSeq 500	ERP141886	ERS13617211	ERR10438632	ERX9964164
1000192	Staphylococcus aureus	unspecified diagnostic sample	EU	unknown	9-10	2020	NextSeq 500	ERP141886	ERS13617197	ERR10438616	ERX9964148
1000198	Enterococcus faecalis	urine	EU	unknown	9-10	2020	NextSeq 500	ERP141886	ERS13617212	ERR10438633	ERX9964165
1000199	Enterococcus faecalis	urine	EU	unknown	9-10	2020	NextSeq 500	ERP141886	ERS13617213	ERR10438634	ERX9964166
1000201	Enterococcus faecalis	urine	EU	unknown	9-10	2020	NextSeq 500	ERP141886	ERS13617214	ERR10438635	ERX9964167
1000202	Escherichia coli	urine	EU	unknown	9-10	2020	NextSeq 500	ERP141886	ERS13617176	ERR10438599	ERX9964131
1000205	Escherichia coli	urine	EU	unknown	9-10	2020	NextSeq 500	ERP141886	ERS13617177	ERR10438600	ERX9964132
1000206	Staphylococcus aureus	biopsy	EU	unknown	9-10	2020	NextSeq 500	ERP141886	ERS13617198	ERR10438617	ERX9964149
1000208	Staphylococcus aureus	swab (cavity)	EU	unknown	9-10	2020	NextSeq 500	ERP141886	ERS13617199	ERR10438621	ERX9964153
1000211	Staphylococcus aureus	swab (cavity)	EU	unknown	9-10	2020	NextSeq 500	ERP141886	ERS13617200	ERR10438618	ERX9964150
1000212	Staphylococcus aureus	swab (cavity)	EU	unknown	9-10	2020	NextSeq 500	ERP141886	ERS13617201	ERR10438622	ERX9964154
1000213	Staphylococcus aureus	blood	EU	unknown	9-10	2020	NextSeq 500	ERP141886	ERS13617202	ERR10438624	ERX9964156
1000214	Escherichia coli	urine	EU	unknown	9-10	2020	NextSeq 500	ERP141886	ERS13617178	ERR10438598	ERX9964130
1000215	Escherichia coli	urine	EU	unknown	9-10	2020	NextSeq 500	ERP141886	ERS13617179	ERR10438602	ERX9964134
1000217	Enterococcus faecalis	urine	EU	unknown	9-10	2020	NextSeq 500	ERP141886	ERS13617216	ERR10438637	ERX9964169
1000218	Escherichia coli	urine	EU	unknown	9-10	2020	NextSeq 500	ERP141886	ERS13617180	ERR10438601	ERX9964133
1000222	Escherichia coli	urine	EU	unknown	9-10	2020	NextSeq 500	ERP141886	ERS13617183	ERR10438604	ERX9964136
1000223	Escherichia coli	urine	EU	unknown	9-10	2020	NextSeq 500	ERP141886	ERS13617184	ERR10438606	ERX9964138
1000224	Escherichia coli	urine	EU	unknown	9-10	2020	NextSeq 500	ERP141886	ERS13617185	ERR10438607	ERX9964139
1000226	Escherichia coli	urine	EU	unknown	9-10	2020	NextSeq 500	ERP141886	ERS13617186	ERR10438611	ERX9964143
1000227	Klebsiella pneumoniae	urine	EU	unknown	9-10	2020	NextSeq 500	ERP141886	ERS13617193	ERR10438615	ERX9964147
1000228	Staphylococcus aureus	unspecified diagnostic sample	EU	unknown	9-10	2020	NextSeq 500	ERP141886	ERS13617205	ERR10438625	ERX9964157
1000230	Klebsiella pneumoniae	blood	EU	unknown	9-10	2020	NextSeq 500	ERP141886	ERS13617190	ERR10438612	ERX9964144
1000231	Staphylococcus aureus	sputum	EU	unknown	9-10	2020	NextSeq 500	ERP141886	ERS13617203	ERR10438623	ERX9964155
1002278	Klebsiella pneumoniae	biopsy	SA	unknown	7-8	2020	NextSeq 500	ERP141886	ERS13616305	ERR10441448	ERX9966976
1000234	Klebsiella pneumoniae	swab (cavity)	EU	unknown	9-10	2020	NextSeq 500	ERP141886	ERS13617191	ERR10438613	ERX9964145
1000235	Staphylococcus aureus	swab (cavity)	EU	unknown	9-10	2020	NextSeq 500	ERP141886	ERS13617204	ERR10438626	ERX9964158
1000236	Staphylococcus aureus	swab (cavity)	EU	unknown	9-10	2020	NextSeq 500	ERP141886	ERS13617206	ERR10438627	ERX9964159
1000238	Escherichia coli	blood	EU	unknown	9-10	2020	NextSeq 500	ERP141886	ERS13617187	ERR10438610	ERX9964142
1000239	Klebsiella pneumoniae	sputum	EU	unknown	9-10	2020	NextSeq 500	ERP141886	ERS13617192	ERR10441715	ERX9967243
1002287	Klebsiella pneumoniae	urine	SA	unknown	31-32	2020	NextSeq 500	ERP141886	ERS13616687	ERR10437196	ERX9963189
1002288	Klebsiella pneumoniae	unspecified diagnostic sample	SA	unknown	33-34	2020	NextSeq 500	ERP141886	ERS13616699	ERR10437258	ERX9963229
1000242	Klebsiella pneumoniae	blood	EU	unknown	9-10	2020	NextSeq 500	ERP141886	ERS13617194	ERR10438614	ERX9964146
1000244	Staphylococcus aureus	blood	EU	unknown	9-10	2020	NextSeq 500	ERP141886	ERS13617207	ERR10438628	ERX9964160
1002293	Klebsiella pneumoniae	swab (wound)	SA	unknown	33-34	2020	NextSeq 500	ERP141886	ERS13616712	ERR10437319	ERX9963280
1000249	Klebsiella pneumoniae	sputum	EU	unknown	9-10	2020	NextSeq 500	ERP141886	ERS13617255	ERR10438678	ERX9964210
1000251	Escherichia coli	aspirate	EU	unknown	9-10	2020	NextSeq 500	ERP141886	ERS13617242	ERR10438665	ERX9964197
1000252	Staphylococcus aureus	blood	EU	unknown	9-10	2020	NextSeq 500	ERP141886	ERS13617264	ERR10438681	ERX9964213
1000253	Staphylococcus aureus	blood	EU	unknown	9-10	2020	NextSeq 500	ERP141886	ERS13617265	ERR10438687	ERX9964219
1002300	Klebsiella pneumoniae	urine	SA	unknown	31-32	2020	NextSeq 500	ERP141886	ERS13616688	ERR10437213	ERX9963199
1000255	Staphylococcus aureus	punctate	EU	unknown	9-10	2020	NextSeq 500	ERP141886	ERS13617266	ERR10438688	ERX9964220
1002302	Klebsiella pneumoniae	unspecified diagnostic sample	SA	unknown	31-32	2020	NextSeq 500	ERP141886	ERS13616700	ERR10437276	ERX9963244
1000258	Escherichia coli	urine	EU	unknown	9-10	2020	NextSeq 500	ERP141886	ERS13617243	ERR10438664	ERX9964196
1002308	Klebsiella pneumoniae	blood	SA	unknown	31-32	2020	NextSeq 500	ERP141886	ERS13616679	ERR10437162	ERX9963163
1000261	Enterococcus faecalis	aspirate	EU	unknown	9-10	2020	NextSeq 500	ERP141886	ERS13617278	ERR10438698	ERX9964230
1002309	Klebsiella pneumoniae	blood	SA	unknown	31-32	2020	NextSeq 500	ERP141886	ERS13616676	ERR10437163	ERX9963164
1000264	Escherichia coli	aspirate	EU	unknown	9-10	2020	NextSeq 500	ERP141886	ERS13617244	ERR10438667	ERX9964199
1000265	Klebsiella pneumoniae	urine	EU	unknown	9-10	2020	NextSeq 500	ERP141886	ERS13617257	ERR10438677	ERX9964209
1000266	Escherichia coli	urine	EU	unknown	9-10	2020	NextSeq 500	ERP141886	ERS13617246	ERR10438666	ERX9964198
1000267	Staphylococcus aureus	swab (superficial and non-surgical)	EU	unknown	9-10	2020	NextSeq 500	ERP141886	ERS13617268	ERR10438689	ERX9964221
1002313	Klebsiella pneumoniae	blood	SA	unknown	31-32	2020	NextSeq 500	ERP141886	ERS13616680	ERR10437175	ERX9963176
1000269	Escherichia coli	urine	EU	unknown	9-10	2020	NextSeq 500	ERP141886	ERS13617245	ERR10438663	ERX9964195
1000270	Staphylococcus aureus	unspecified diagnostic sample	EU	unknown	9-10	2020	NextSeq 500	ERP141886	ERS13617269	ERR10438690	ERX9964222
1000271	Staphylococcus aureus	biopsy	EU	unknown	9-10	2020	NextSeq 500	ERP141886	ERS13617267	ERR10438686	ERX9964218
1000272	Klebsiella pneumoniae	aspirate	EU	unknown	9-10	2020	NextSeq 500	ERP141886	ERS13617258	ERR10438676	ERX9964208
1002316	Klebsiella pneumoniae	blood	SA	unknown	33-34	2020	NextSeq 500	ERP141886	ERS13616707	ERR10437302	ERX9963269
1002317	Klebsiella pneumoniae	unspecified diagnostic sample	SA	unknown	33-34	2020	NextSeq 500	ERP141886	ERS13616710	ERR10437314	ERX9963279
1000275	Escherichia coli	urine	EU	unknown	9-10	2020	NextSeq 500	ERP141886	ERS13617248	ERR10438668	ERX9964200
1002319	Klebsiella pneumoniae	aspirate	SA	unknown	31-32	2020	NextSeq 500	ERP141886	ERS13616682	ERR10437181	ERX9963181
1000277	Escherichia coli	blood	EU	unknown	9-10	2020	NextSeq 500	ERP141886	ERS13617247	ERR10438670	ERX9964202
1000278	Staphylococcus aureus	blood	EU	unknown	9-10	2020	NextSeq 500	ERP141886	ERS13617270	ERR10438691	ERX9964223
1000279	Escherichia coli	urine	EU	unknown	9-10	2020	NextSeq 500	ERP141886	ERS13617249	ERR10438669	ERX9964201
1002320	Klebsiella pneumoniae	aspirate	SA	unknown	31-32	2020	NextSeq 500	ERP141886	ERS13616675	ERR10437152	ERX9963155
1002322	Klebsiella pneumoniae	blood	SA	unknown	33-34	2020	NextSeq 500	ERP141886	ERS13616716	ERR10437331	ERX9963290
1002327	Klebsiella pneumoniae	blood	SA	unknown	33-34	2020	NextSeq 500	ERP141886	ERS13616689	ERR10437235	ERX9963214
1000283	Staphylococcus aureus	swab (wound)	EU	unknown	9-10	2020	NextSeq 500	ERP141886	ERS13617273	ERR10438694	ERX9964226
1002332	Klebsiella pneumoniae	urine	SA	unknown	33-34	2020	NextSeq 500	ERP141886	ERS13616717	ERR10437335	ERX9963293
1000286	Staphylococcus aureus	blood	EU	unknown	9-10	2020	NextSeq 500	ERP141886	ERS13617271	ERR10438692	ERX9964224
1000287	Escherichia coli	urine	EU	unknown	9-10	2020	NextSeq 500	ERP141886	ERS13617250	ERR10438672	ERX9964204
1002334	Klebsiella pneumoniae	blood	SA	unknown	33-34	2020	NextSeq 500	ERP141886	ERS13616702	ERR10437266	ERX9963234
1000289	Klebsiella pneumoniae	urine	EU	unknown	9-10	2020	NextSeq 500	ERP141886	ERS13617259	ERR10438680	ERX9964212
1000290	Enterococcus faecalis	urine	EU	unknown	9-10	2020	NextSeq 500	ERP141886	ERS13617279	ERR10438701	ERX9964233
1002335	Klebsiella pneumoniae	blood	SA	unknown	33-34	2020	NextSeq 500	ERP141886	ERS13616718	ERR10437351	ERX9963301
1002336	Klebsiella pneumoniae	blood	SA	unknown	33-34	2020	NextSeq 500	ERP141886	ERS13616715	ERR10437337	ERX9963295
1002338	Klebsiella pneumoniae	aspirate	SA	unknown	33-34	2020	NextSeq 500	ERP141886	ERS13616719	ERR10437353	ERX9963303
1000294	Escherichia coli	urine	EU	unknown	11-12	2020	NextSeq 500	ERP141886	ERS13617251	ERR10438671	ERX9964203
1002340	Klebsiella pneumoniae	aspirate	SA	unknown	33-34	2020	NextSeq 500	ERP141886	ERS13616720	ERR10437352	ERX9963302
1002342	Klebsiella pneumoniae	sputum	SA	unknown	33-34	2020	NextSeq 500	ERP141886	ERS13616709	ERR10437299	ERX9963266
1000297	Escherichia coli	blood	EU	unknown	11-12	2020	NextSeq 500	ERP141886	ERS13617252	ERR10438673	ERX9964205
1000298	Staphylococcus aureus	blood	EU	unknown	9-10	2020	NextSeq 500	ERP141886	ERS13617272	ERR10438693	ERX9964225
1002343	Klebsiella pneumoniae	blood	SA	unknown	33-34	2020	NextSeq 500	ERP141886	ERS13616690	ERR10437211	ERX9963197
1002348	Escherichia coli	drainage	SA	unknown	31-32	2020	NextSeq 500	ERP141886	ERS13616673	ERR10437142	ERX9963148
1000301	Escherichia coli	blood	EU	unknown	11-12	2020	NextSeq 500	ERP141886	ERS13617253	ERR10438674	ERX9964206
1002344	Klebsiella pneumoniae	aspirate	SA	unknown	31-32	2020	NextSeq 500	ERP141886	ERS13616691	ERR10437223	ERX9963206
1002345	Klebsiella pneumoniae	unspecified diagnostic sample	SA	unknown	31-32	2020	NextSeq 500	ERP141886	ERS13616692	ERR10437233	ERX9963212
1000304	Klebsiella pneumoniae	aspirate	EU	unknown	11-12	2020	NextSeq 500	ERP141886	ERS13617260	ERR10438683	ERX9964215
1000305	Escherichia coli	urine	EU	unknown	11-12	2020	NextSeq 500	ERP141886	ERS13616863	ERR10437746	ERX9963643
1002347	Klebsiella pneumoniae	urine	SA	unknown	31-32	2020	NextSeq 500	ERP141886	ERS13616693	ERR10437231	ERX9963211
1000307	Escherichia coli	aspirate	EU	unknown	11-12	2020	NextSeq 500	ERP141886	ERS13616864	ERR10437750	ERX9963647
1000308	Staphylococcus aureus	swab (superficial and non-surgical)	EU	unknown	11-12	2020	NextSeq 500	ERP141886	ERS13616892	ERR10437789	ERX9963686
1002350	Klebsiella pneumoniae	blood	SA	unknown	31-32	2020	NextSeq 500	ERP141886	ERS13616694	ERR10437234	ERX9963213
1002358	Enterococcus faecalis	urine	AS	unknown	45-46	2020	NextSeq 500	ERP141886	ERS13618685	ERR10432770	ERX9960288
1002351	Klebsiella pneumoniae	faeces	SA	unknown	31-32	2020	NextSeq 500	ERP141886	ERS13616695	ERR10437245	ERX9963220
1002352	Klebsiella pneumoniae	aspirate	SA	unknown	31-32	2020	NextSeq 500	ERP141886	ERS13616696	ERR10437243	ERX9963218
1002353	Klebsiella pneumoniae	aspirate	SA	unknown	31-32	2020	NextSeq 500	ERP141886	ERS13616697	ERR10437246	ERX9963221
1000314	Staphylococcus aureus	swab (wound)	EU	unknown	11-12	2020	NextSeq 500	ERP141886	ERS13616893	ERR10437795	ERX9963692
1002362	Staphylococcus aureus	aspirate	AS	unknown	45-46	2020	NextSeq 500	ERP141886	ERS13618668	ERR10432733	ERX9960251
1002364	Escherichia coli	blood	AS	unknown	45-46	2020	NextSeq 500	ERP141886	ERS13618648	ERR10432717	ERX9960235
1000317	Klebsiella pneumoniae	aspirate	EU	unknown	11-12	2020	NextSeq 500	ERP141886	ERS13616876	ERR10437760	ERX9963657
1002366	Enterococcus faecalis	urine	AS	unknown	45-46	2020	NextSeq 500	ERP141886	ERS13618686	ERR10432768	ERX9960286
1002367	Escherichia coli	urine	AS	unknown	45-46	2020	NextSeq 500	ERP141886	ERS13618649	ERR10432729	ERX9960247
1000319	Enterococcus faecalis	urine	EU	unknown	11-12	2020	NextSeq 500	ERP141886	ERS13616909	ERR10437825	ERX9963722
1000318	Klebsiella pneumoniae	urine	EU	unknown	11-12	2020	NextSeq 500	ERP141886	ERS13616874	ERR10437757	ERX9963654
1000322	Klebsiella pneumoniae	swab (wound)	EU	unknown	11-12	2020	NextSeq 500	ERP141886	ERS13616875	ERR10437763	ERX9963660
1002371	Klebsiella pneumoniae	urine	AS	unknown	47-48	2020	NextSeq 500	ERP141886	ERS13618660	ERR10432741	ERX9960259
1002373	Staphylococcus aureus	sputum	AS	unknown	47-48	2020	NextSeq 500	ERP141886	ERS13618672	ERR10432763	ERX9960281
1002374	Escherichia coli	aspirate	AS	unknown	47-48	2020	NextSeq 500	ERP141886	ERS13618650	ERR10432724	ERX9960242
1002375	Staphylococcus aureus	aspirate	AS	unknown	47-48	2020	NextSeq 500	ERP141886	ERS13618669	ERR10432754	ERX9960272
1002376	Staphylococcus aureus	punctate	AS	unknown	47-48	2020	NextSeq 500	ERP141886	ERS13618670	ERR10432756	ERX9960274
1002377	Staphylococcus aureus	swab (wound)	AS	unknown	47-48	2020	NextSeq 500	ERP141886	ERS13618671	ERR10432757	ERX9960275
1002379	Klebsiella pneumoniae	urine	AS	unknown	47-48	2020	NextSeq 500	ERP141886	ERS13618661	ERR10432748	ERX9960266
1002381	Staphylococcus aureus	aspirate	AS	unknown	47-48	2020	NextSeq 500	ERP141886	ERS13618673	ERR10432760	ERX9960278
1000333	Enterococcus faecalis	urine	EU	unknown	13-14	2020	NextSeq 500	ERP141886	ERS13616910	ERR10437823	ERX9963720
1000335	Staphylococcus aureus	biopsy	EU	unknown	13-14	2020	NextSeq 500	ERP141886	ERS13616894	ERR10437786	ERX9963683
1002385	Escherichia coli	urine	AS	unknown	47-48	2020	NextSeq 500	ERP141886	ERS13618651	ERR10432730	ERX9960248
1000338	Staphylococcus aureus	biopsy	EU	unknown	13-14	2020	NextSeq 500	ERP141886	ERS13616895	ERR10437801	ERX9963698
1000339	Escherichia coli	urine	EU	unknown	13-14	2020	NextSeq 500	ERP141886	ERS13616865	ERR10437749	ERX9963646
1000341	Klebsiella pneumoniae	sputum	EU	unknown	13-14	2020	NextSeq 500	ERP141886	ERS13616878	ERR10437762	ERX9963659
1000342	Staphylococcus aureus	swab (wound)	EU	unknown	13-14	2020	NextSeq 500	ERP141886	ERS13616896	ERR10437800	ERX9963697
1002391	Escherichia coli	urine	AS	unknown	47-48	2020	NextSeq 500	ERP141886	ERS13618652	ERR10432739	ERX9960257
1002390	Enterococcus faecalis	blood	AS	unknown	47-48	2020	NextSeq 500	ERP141886	ERS13618688	ERR10432773	ERX9960291
1002393	Escherichia coli	urine	AS	unknown	47-48	2020	NextSeq 500	ERP141886	ERS13618654	ERR10432737	ERX9960255
1000346	Enterococcus faecalis	surgical sample	EU	unknown	13-14	2020	NextSeq 500	ERP141886	ERS13616911	ERR10437826	ERX9963723
1000347	Escherichia coli	surgical sample	EU	unknown	13-14	2020	NextSeq 500	ERP141886	ERS13616866	ERR10437751	ERX9963648
1000348	Escherichia coli	smear	EU	unknown	13-14	2020	NextSeq 500	ERP141886	ERS13616867	ERR10437748	ERX9963645
1002396	Enterococcus faecalis	swab (wound)	AS	unknown	47-48	2020	NextSeq 500	ERP141886	ERS13618689	ERR10432766	ERX9960284
1000344	Klebsiella pneumoniae	punctate	EU	unknown	13-14	2020	NextSeq 500	ERP141886	ERS13616877	ERR10437759	ERX9963656
1002399	Escherichia coli	urine	AS	unknown	47-48	2020	NextSeq 500	ERP141886	ERS13618653	ERR10432746	ERX9960264
1000352	Enterococcus faecalis	urine	EU	unknown	13-14	2020	NextSeq 500	ERP141886	ERS13616912	ERR10437839	ERX9963736
1002398	Klebsiella pneumoniae	urine	AS	unknown	47-48	2020	NextSeq 500	ERP141886	ERS13618662	ERR10432749	ERX9960267
1002402	Enterococcus faecalis	urine	AS	unknown	47-48	2020	NextSeq 500	ERP141886	ERS13618690	ERR10432765	ERX9960283
1002404	Enterococcus faecalis	urine	AS	unknown	47-48	2020	NextSeq 500	ERP141886	ERS13618692	ERR10432777	ERX9960295
1000357	Staphylococcus aureus	blood	EU	unknown	13-14	2020	NextSeq 500	ERP141886	ERS13616898	ERR10437803	ERX9963700
1000358	Klebsiella pneumoniae	urine	EU	unknown	13-14	2020	NextSeq 500	ERP141886	ERS13616880	ERR10437764	ERX9963661
1002407	Escherichia coli	urine	AS	unknown	47-48	2020	NextSeq 500	ERP141886	ERS13618657	ERR10432744	ERX9960262
1002410	Escherichia coli	aspirate	AS	unknown	47-48	2020	NextSeq 500	ERP141886	ERS13618655	ERR10439773	ERX9965305
1000363	Escherichia coli	urine	EU	unknown	13-14	2020	NextSeq 500	ERP141886	ERS13616868	ERR10437755	ERX9963652
1002412	Staphylococcus aureus	swab (wound)	AS	unknown	47-48	2020	NextSeq 500	ERP141886	ERS13618675	ERR10432753	ERX9960271
1000366	Escherichia coli	swab (cavity)	EU	unknown	13-14	2020	NextSeq 500	ERP141886	ERS13616869	ERR10437753	ERX9963650
1002414	Escherichia coli	urine	AS	unknown	47-48	2020	NextSeq 500	ERP141886	ERS13618656	ERR10432734	ERX9960252
1000368	Staphylococcus aureus	punctate	EU	unknown	13-14	2020	NextSeq 500	ERP141886	ERS13616897	ERR10437802	ERX9963699
1002416	Staphylococcus aureus	sputum	AS	unknown	47-48	2020	NextSeq 500	ERP141886	ERS13618676	ERR10432750	ERX9960268
1000370	Escherichia coli	urine	EU	unknown	13-14	2020	NextSeq 500	ERP141886	ERS13616871	ERR10437752	ERX9963649
1000371	Escherichia coli	swab (cavity)	EU	unknown	13-14	2020	NextSeq 500	ERP141886	ERS13616870	ERR10437754	ERX9963651
1002420	Staphylococcus aureus	swab (wound)	AF	unknown	43-44	2020	NextSeq 500	ERP141886	ERS13617519	ERR10438970	ERX9964502
1000373	Staphylococcus aureus	swab (wound)	EU	unknown	13-14	2020	NextSeq 500	ERP141886	ERS13616900	ERR10437816	ERX9963713
1000374	Escherichia coli	blood	EU	unknown	13-14	2020	NextSeq 500	ERP141886	ERS13616872	ERR10437756	ERX9963653
1002418	Enterococcus faecalis	blood	AS	unknown	47-48	2020	NextSeq 500	ERP141886	ERS13618691	ERR10432767	ERX9960285
1002360	Klebsiella pneumoniae	blood	AS	unknown	45-46	2020	NextSeq 500	ERP141886	ERS13618658	ERR10432736	ERX9960254
1002361	Klebsiella pneumoniae	blood	AS	unknown	45-46	2020	NextSeq 500	ERP141886	ERS13618659	ERR10432743	ERX9960261
1000378	Staphylococcus aureus	swab (cavity)	AF	c	9-10	2020	NextSeq 500	ERP141886	ERS13616982	ERR10438036	ERX9963933
1002425	Klebsiella pneumoniae	sputum	AF	unknown	43-44	2020	NextSeq 500	ERP141886	ERS13617485	ERR10438919	ERX9964451
1002428	Escherichia coli	urine	AF	unknown	43-44	2020	NextSeq 500	ERP141886	ERS13617437	ERR10438860	ERX9964392
1002426	Klebsiella pneumoniae	sputum	AF	unknown	43-44	2020	NextSeq 500	ERP141886	ERS13617486	ERR10438922	ERX9964454
1000382	Klebsiella pneumoniae	urine	AF	c	9-10	2020	NextSeq 500	ERP141886	ERS13616968	ERR10438024	ERX9963921
1002431	Enterococcus faecalis	swab (wound)	AF	unknown	43-44	2020	NextSeq 500	ERP141886	ERS13617566	ERR10439018	ERX9964550
1000384	Escherichia coli	sputum	AF	c	9-10	2020	NextSeq 500	ERP141886	ERS13616940	ERR10437918	ERX9963815
1002429	Klebsiella pneumoniae	urine	AF	unknown	43-44	2020	NextSeq 500	ERP141886	ERS13617487	ERR10438920	ERX9964452
1002432	Klebsiella pneumoniae	urine	AF	unknown	43-44	2020	NextSeq 500	ERP141886	ERS13617488	ERR10438921	ERX9964453
1000389	Escherichia coli	urine	AF	c	9-10	2020	NextSeq 500	ERP141886	ERS13616942	ERR10437938	ERX9963835
1002438	Staphylococcus aureus	swab (superficial and non-surgical)	AF	unknown	43-44	2020	NextSeq 500	ERP141886	ERS13617522	ERR10438972	ERX9964504
1000393	Escherichia coli	urine	AF	c	9-10	2020	NextSeq 500	ERP141886	ERS13616944	ERR10437932	ERX9963829
1000398	Escherichia coli	swab (cavity)	AF	c	9-10	2020	NextSeq 500	ERP141886	ERS13616945	ERR10437946	ERX9963843
1000399	Escherichia coli	urine	AF	c	11-12	2020	NextSeq 500	ERP141886	ERS13616950	ERR10437964	ERX9963861
1002447	Escherichia coli	urine	AF	unknown	43-44	2020	NextSeq 500	ERP141886	ERS13617469	ERR10438905	ERX9964437
1000401	Escherichia coli	swab (cavity)	AF	c	11-12	2020	NextSeq 500	ERP141886	ERS13616951	ERR10437978	ERX9963875
1002449	Escherichia coli	urine	AF	unknown	43-44	2020	NextSeq 500	ERP141886	ERS13617442	ERR10438866	ERX9964398
1000403	Escherichia coli	urine	AF	c	9-10	2020	NextSeq 500	ERP141886	ERS13616947	ERR10437958	ERX9963855
1002454	Escherichia coli	urine	AF	unknown	43-44	2020	NextSeq 500	ERP141886	ERS13617450	ERR10438875	ERX9964407
1000407	Escherichia coli	urine	AF	c	9-10	2020	NextSeq 500	ERP141886	ERS13616946	ERR10437947	ERX9963844
1000408	Escherichia coli	urine	AF	h	9-10	2020	NextSeq 500	ERP141886	ERS13616948	ERR10437963	ERX9963860
1002457	Staphylococcus aureus	swab (wound)	AF	unknown	43-44	2020	NextSeq 500	ERP141886	ERS13617524	ERR10438975	ERX9964507
1000410	Escherichia coli	urine	AF	c	11-12	2020	NextSeq 500	ERP141886	ERS13616952	ERR10437973	ERX9963870
1000409	Klebsiella pneumoniae	urine	AF	c	9-10	2020	NextSeq 500	ERP141886	ERS13616963	ERR10438017	ERX9963914
1002456	Klebsiella pneumoniae	urine	AF	unknown	43-44	2020	NextSeq 500	ERP141886	ERS13617492	ERR10438950	ERX9964482
1002461	Staphylococcus aureus	swab (wound)	AF	unknown	43-44	2020	NextSeq 500	ERP141886	ERS13617525	ERR10438977	ERX9964509
1000414	Klebsiella pneumoniae	urine	AF	h	11-12	2020	NextSeq 500	ERP141886	ERS13616973	ERR10438025	ERX9963922
1000415	Escherichia coli	urine	AF	c	11-12	2020	NextSeq 500	ERP141886	ERS13616953	ERR10437970	ERX9963867
1000416	Escherichia coli	swab (cavity)	AF	c	11-12	2020	NextSeq 500	ERP141886	ERS13616954	ERR10437991	ERX9963888
1002462	Klebsiella pneumoniae	aspirate	AF	unknown	43-44	2020	NextSeq 500	ERP141886	ERS13617493	ERR10438935	ERX9964467
1002466	Escherichia coli	urine	AF	unknown	43-44	2020	NextSeq 500	ERP141886	ERS13617456	ERR10438887	ERX9964419
1000419	Staphylococcus aureus	swab (wound)	AF	c	11-12	2020	NextSeq 500	ERP141886	ERS13616985	ERR10438041	ERX9963938
1002465	Klebsiella pneumoniae	sputum	AF	unknown	43-44	2020	NextSeq 500	ERP141886	ERS13617495	ERR10438947	ERX9964479
1002467	Klebsiella pneumoniae	sputum	AF	unknown	43-44	2020	NextSeq 500	ERP141886	ERS13617496	ERR10438949	ERX9964481
1002470	Staphylococcus aureus	swab (wound)	AF	unknown	43-44	2020	NextSeq 500	ERP141886	ERS13617528	ERR10438979	ERX9964511
1000422	Escherichia coli	urine	AF	c	11-12	2020	NextSeq 500	ERP141886	ERS13616955	ERR10437990	ERX9963887
1002469	Klebsiella pneumoniae	swab (wound)	AF	unknown	43-44	2020	NextSeq 500	ERP141886	ERS13617497	ERR10438937	ERX9964469
1002473	Staphylococcus aureus	swab (superficial and non-surgical)	AF	unknown	45-46	2020	NextSeq 500	ERP141886	ERS13617529	ERR10438980	ERX9964512
1002474	Escherichia coli	urine	AF	unknown	45-46	2020	NextSeq 500	ERP141886	ERS13617460	ERR10438894	ERX9964426
1002476	Staphylococcus aureus	swab (wound)	AF	unknown	43-44	2020	NextSeq 500	ERP141886	ERS13617526	ERR10438976	ERX9964508
1002478	Escherichia coli	swab (wound)	AF	unknown	43-44	2020	NextSeq 500	ERP141886	ERS13617459	ERR10438895	ERX9964427
1000433	Staphylococcus aureus	aspirate	AF	c	11-12	2020	NextSeq 500	ERP141886	ERS13616986	ERR10438038	ERX9963935
1000435	Escherichia coli	swab (wound)	AF	c	11-12	2020	NextSeq 500	ERP141886	ERS13616958	ERR10438006	ERX9963903
1000441	Escherichia coli	swab (wound)	AF	c	13-14	2020	NextSeq 500	ERP141886	ERS13616960	ERR10438004	ERX9963901
1000443	Klebsiella pneumoniae	sputum	AF	c	13-14	2020	NextSeq 500	ERP141886	ERS13616976	ERR10438032	ERX9963929
1000444	Staphylococcus aureus	unspecified diagnostic sample	AF	c	13-14	2020	NextSeq 500	ERP141886	ERS13616987	ERR10438040	ERX9963937
1002493	Escherichia coli	urine	AS	c	43-44	2020	NextSeq 500	ERP141886	ERS13617781	ERR10431607	ERX9959125
1000447	Escherichia coli	swab (wound)	EU	c	13-14	2020	NextSeq 500	ERP141886	ERS13616490	ERR10441682	ERX9967210
1002495	Escherichia coli	urine	AS	c	43-44	2020	NextSeq 500	ERP141886	ERS13617783	ERR10439761	ERX9965293
1000452	Escherichia coli	urine	EU	c	13-14	2020	NextSeq 500	ERP141886	ERS13616497	ERR10441684	ERX9967212
1002501	Escherichia coli	urine	AS	c	43-44	2020	NextSeq 500	ERP141886	ERS13617785	ERR10431593	ERX9959111
1000454	Escherichia coli	urine	EU	c	13-14	2020	NextSeq 500	ERP141886	ERS13616498	ERR10441702	ERX9967230
1000455	Escherichia coli	urine	EU	h	13-14	2020	NextSeq 500	ERP141886	ERS13616499	ERR10441704	ERX9967232
1000456	Escherichia coli	urine	EU	h	13-14	2020	NextSeq 500	ERP141886	ERS13616500	ERR10441703	ERX9967231
1000457	Escherichia coli	urine	EU	c	13-14	2020	NextSeq 500	ERP141886	ERS13616501	ERR10441706	ERX9967234
1002504	Escherichia coli	urine	AS	c	43-44	2020	NextSeq 500	ERP141886	ERS13617788	ERR10431601	ERX9959119
1002506	Escherichia coli	urine	AS	c	43-44	2020	NextSeq 500	ERP141886	ERS13617789	ERR10431595	ERX9959113
1000463	Klebsiella pneumoniae	urine	EU	c	13-14	2020	NextSeq 500	ERP141886	ERS13616515	ERR10436515	ERX9962865
1000464	Escherichia coli	urine	EU	c	13-14	2020	NextSeq 500	ERP141886	ERS13616502	ERR10441705	ERX9967233
1000465	Enterococcus faecalis	blood	EU	h	13-14	2020	NextSeq 500	ERP141886	ERS13616574	ERR10436753	ERX9962946
1002514	Escherichia coli	urine	AS	c	43-44	2020	NextSeq 500	ERP141886	ERS13617792	ERR10431603	ERX9959121
1000471	Klebsiella pneumoniae	urine	EU	h	13-14	2020	NextSeq 500	ERP141886	ERS13616509	ERR10441709	ERX9967237
1000472	Klebsiella pneumoniae	urine	EU	c	13-14	2020	NextSeq 500	ERP141886	ERS13616510	ERR10441712	ERX9967240
1002521	Escherichia coli	urine	AS	c	43-44	2020	NextSeq 500	ERP141886	ERS13617794	ERR10431588	ERX9959106
1000473	Klebsiella pneumoniae	urine	EU	h	13-14	2020	NextSeq 500	ERP141886	ERS13616511	ERR10441714	ERX9967242
1002523	Escherichia coli	swab (superficial and non-surgical)	AS	h	43-44	2020	NextSeq 500	ERP141886	ERS13617795	ERR10431598	ERX9959116
1000476	Escherichia coli	urine	EU	h	13-14	2020	NextSeq 500	ERP141886	ERS13616491	ERR10441708	ERX9967236
1002525	Escherichia coli	urine	AS	c	43-44	2020	NextSeq 500	ERP141886	ERS13617796	ERR10431594	ERX9959112
1000475	Klebsiella pneumoniae	urine	EU	h	13-14	2020	NextSeq 500	ERP141886	ERS13616512	ERR10441710	ERX9967238
1000479	Staphylococcus aureus	swab (superficial and non-surgical)	EU	c	13-14	2020	NextSeq 500	ERP141886	ERS13616532	ERR10436635	ERX9962895
1002527	Escherichia coli	urine	AS	c	43-44	2020	NextSeq 500	ERP141886	ERS13617797	ERR10431590	ERX9959108
1000481	Escherichia coli	urine	EU	c	13-14	2020	NextSeq 500	ERP141886	ERS13616493	ERR10441695	ERX9967223
1000482	Escherichia coli	urine	EU	c	13-14	2020	NextSeq 500	ERP141886	ERS13616494	ERR10441697	ERX9967225
1000483	Staphylococcus aureus	urine	EU	h	13-14	2020	NextSeq 500	ERP141886	ERS13616533	ERR10436659	ERX9962901
1002528	Escherichia coli	urine	AS	c	43-44	2020	NextSeq 500	ERP141886	ERS13617798	ERR10431610	ERX9959128
1000485	Escherichia coli	urine	EU	c	13-14	2020	NextSeq 500	ERP141886	ERS13616495	ERR10441700	ERX9967228
1000478	Klebsiella pneumoniae	swab (wound)	EU	h	13-14	2020	NextSeq 500	ERP141886	ERS13616513	ERR10436521	ERX9962867
1000487	Escherichia coli	urine	EU	c	13-14	2020	NextSeq 500	ERP141886	ERS13616496	ERR10441699	ERX9967227
1000492	Staphylococcus aureus	swab (wound)	EU	h	13-14	2020	NextSeq 500	ERP141886	ERS13616534	ERR10436654	ERX9962898
1002541	Escherichia coli	urine	AF	unknown	49-50	2020	NextSeq 500	ERP141886	ERS13618712	ERR10432808	ERX9960326
1002791	Klebsiella pneumoniae	swab (wound)	SA	unknown	47-48	2020	NextSeq 500	ERP141886	ERS13618095	ERR10431895	ERX9959413
1000495	Staphylococcus aureus	swab (wound)	EU	h	13-14	2020	NextSeq 500	ERP141886	ERS13616536	ERR10436655	ERX9962899
1000496	Staphylococcus aureus	unspecified diagnostic sample	EU	c	13-14	2020	NextSeq 500	ERP141886	ERS13616537	ERR10436662	ERX9962902
1002545	Escherichia coli	blood	AF	unknown	49-50	2020	NextSeq 500	ERP141886	ERS13618719	ERR10432812	ERX9960330
1000498	Escherichia coli	swab (wound)	EU	h	13-14	2020	NextSeq 500	ERP141886	ERS13616503	ERR10441680	ERX9967208
1000499	Klebsiella pneumoniae	drainage	EU	c	13-14	2020	NextSeq 500	ERP141886	ERS13616516	ERR10436523	ERX9962869
1000500	Staphylococcus aureus	swab (wound)	EU	h	13-14	2020	NextSeq 500	ERP141886	ERS13616538	ERR10436665	ERX9962905
1002549	Klebsiella pneumoniae	blood	AF	unknown	47-48	2020	NextSeq 500	ERP141886	ERS13618743	ERR10432839	ERX9960357
1000502	Staphylococcus aureus	swab (wound)	EU	h	13-14	2020	NextSeq 500	ERP141886	ERS13616539	ERR10436672	ERX9962906
1002550	Escherichia coli	blood	AF	unknown	49-50	2020	NextSeq 500	ERP141886	ERS13618724	ERR10432807	ERX9960325
1000504	Klebsiella pneumoniae	aspirate	EU	h	13-14	2020	NextSeq 500	ERP141886	ERS13616517	ERR10436520	ERX9962866
1000510	Klebsiella pneumoniae	blood	AS	unknown	9-10	2020	NextSeq 500	ERP141886	ERS13618587	ERR10432659	ERX9960177
1000511	Escherichia coli	blood	AS	unknown	9-10	2020	NextSeq 500	ERP141886	ERS13618562	ERR10432630	ERX9960148
1002560	Escherichia coli	swab (wound)	AF	unknown	47-48	2020	NextSeq 500	ERP141886	ERS13618725	ERR10432805	ERX9960323
1000513	Escherichia coli	urine	AS	unknown	9-10	2020	NextSeq 500	ERP141886	ERS13618561	ERR10432626	ERX9960144
1000512	Klebsiella pneumoniae	blood	AS	unknown	9-10	2020	NextSeq 500	ERP141886	ERS13618589	ERR10432657	ERX9960175
1000523	Staphylococcus aureus	unspecified diagnostic sample	AS	unknown	9-10	2020	NextSeq 500	ERP141886	ERS13618612	ERR10432683	ERX9960201
1000524	Staphylococcus aureus	unspecified diagnostic sample	AS	unknown	9-10	2020	NextSeq 500	ERP141886	ERS13618613	ERR10432675	ERX9960193
1000525	Staphylococcus aureus	sputum	AS	unknown	9-10	2020	NextSeq 500	ERP141886	ERS13618614	ERR10432687	ERX9960205
1002572	Staphylococcus aureus	swab (wound)	AF	unknown	47-48	2020	NextSeq 500	ERP141886	ERS13618760	ERR10432841	ERX9960359
1002574	Staphylococcus aureus	swab (wound)	AF	unknown	47-48	2020	NextSeq 500	ERP141886	ERS13618761	ERR10432846	ERX9960364
1002575	Escherichia coli	blood	AF	unknown	49-50	2020	NextSeq 500	ERP141886	ERS13618727	ERR10432804	ERX9960322
1002577	Klebsiella pneumoniae	blood	AF	unknown	49-50	2020	NextSeq 500	ERP141886	ERS13618747	ERR10432828	ERX9960346
1002578	Enterococcus faecalis	blood	AF	unknown	47-48	2020	NextSeq 500	ERP141886	ERS13618769	ERR10432852	ERX9960370
1000532	Staphylococcus aureus	sputum	AS	unknown	9-10	2020	NextSeq 500	ERP141886	ERS13618618	ERR10432708	ERX9960226
1002582	Klebsiella pneumoniae	blood	AF	unknown	47-48	2020	NextSeq 500	ERP141886	ERS13618740	ERR10432815	ERX9960333
1000540	Escherichia coli	urine	AS	unknown	9-10	2020	NextSeq 500	ERP141886	ERS13618563	ERR10432634	ERX9960152
1000541	Klebsiella pneumoniae	blood	AS	unknown	9-10	2020	NextSeq 500	ERP141886	ERS13618588	ERR10432650	ERX9960168
1000542	Escherichia coli	urine	AS	unknown	9-10	2020	NextSeq 500	ERP141886	ERS13618564	ERR10432629	ERX9960147
1000543	Escherichia coli	urine	AS	unknown	9-10	2020	NextSeq 500	ERP141886	ERS13618565	ERR10432632	ERX9960150
1002591	Escherichia coli	swab (wound)	AF	unknown	49-50	2020	NextSeq 500	ERP141886	ERS13618730	ERR10432802	ERX9960320
1000545	Escherichia coli	urine	AS	unknown	9-10	2020	NextSeq 500	ERP141886	ERS13618566	ERR10432628	ERX9960146
1002802	Klebsiella pneumoniae	sputum	SA	unknown	47-48	2020	NextSeq 500	ERP141886	ERS13618120	ERR10431911	ERX9959429
1002598	Staphylococcus aureus	blood	AF	unknown	47-48	2020	NextSeq 500	ERP141886	ERS13618763	ERR10432847	ERX9960365
1000551	Escherichia coli	blood	AS	unknown	9-10	2020	NextSeq 500	ERP141886	ERS13618567	ERR10432645	ERX9960163
1000550	Klebsiella pneumoniae	blood	AS	unknown	9-10	2020	NextSeq 500	ERP141886	ERS13618592	ERR10432662	ERX9960180
1000553	Escherichia coli	blood	AS	unknown	9-10	2020	NextSeq 500	ERP141886	ERS13618568	ERR10432635	ERX9960153
1000554	Escherichia coli	blood	AS	unknown	9-10	2020	NextSeq 500	ERP141886	ERS13618569	ERR10432636	ERX9960154
1000555	Escherichia coli	swab (wound)	AS	unknown	9-10	2020	NextSeq 500	ERP141886	ERS13618570	ERR10432643	ERX9960161
1000556	Staphylococcus aureus	swab (wound)	AS	unknown	9-10	2020	NextSeq 500	ERP141886	ERS13618619	ERR10432695	ERX9960213
1000557	Escherichia coli	swab (wound)	AS	unknown	9-10	2020	NextSeq 500	ERP141886	ERS13618572	ERR10432640	ERX9960158
1000558	Klebsiella pneumoniae	swab (wound)	AS	unknown	9-10	2020	NextSeq 500	ERP141886	ERS13618593	ERR10432658	ERX9960176
1002804	Klebsiella pneumoniae	urine	SA	unknown	47-48	2020	NextSeq 500	ERP141886	ERS13618044	ERR10431844	ERX9959362
1000561	Staphylococcus aureus	blood	AS	unknown	9-10	2020	NextSeq 500	ERP141886	ERS13618615	ERR10432684	ERX9960202
1002610	Escherichia coli	urine	AF	unknown	47-48	2020	NextSeq 500	ERP141886	ERS13618722	ERR10432800	ERX9960318
1000563	Escherichia coli	blood	AS	unknown	9-10	2020	NextSeq 500	ERP141886	ERS13618571	ERR10432639	ERX9960157
1000564	Staphylococcus aureus	blood	AS	unknown	9-10	2020	NextSeq 500	ERP141886	ERS13618616	ERR10432692	ERX9960210
1000566	Staphylococcus aureus	sputum	AS	unknown	9-10	2020	NextSeq 500	ERP141886	ERS13618617	ERR10432690	ERX9960208
1000568	Escherichia coli	urine	AS	unknown	9-10	2020	NextSeq 500	ERP141886	ERS13618575	ERR10432642	ERX9960160
1000569	Klebsiella pneumoniae	blood	AS	unknown	9-10	2020	NextSeq 500	ERP141886	ERS13618594	ERR10432654	ERX9960172
1000570	Staphylococcus aureus	blood	AS	unknown	7-8	2020	NextSeq 500	ERP141886	ERS13618328	ERR10432395	ERX9959913
1002618	Escherichia coli	swab (unspecified)	AF	unknown	49-50	2020	NextSeq 500	ERP141886	ERS13618735	ERR10432823	ERX9960341
1000572	Klebsiella pneumoniae	urine	AS	unknown	7-8	2020	NextSeq 500	ERP141886	ERS13618311	ERR10432369	ERX9959887
1000575	Klebsiella pneumoniae	aspirate	AS	unknown	7-8	2020	NextSeq 500	ERP141886	ERS13618314	ERR10432376	ERX9959894
1000577	Klebsiella pneumoniae	biopsy	AS	unknown	7-8	2020	NextSeq 500	ERP141886	ERS13618312	ERR10432375	ERX9959893
1002627	Klebsiella pneumoniae	urine	AF	unknown	49-50	2020	NextSeq 500	ERP141886	ERS13618751	ERR10432829	ERX9960347
1002628	Staphylococcus aureus	swab (cavity)	SA	unknown	45-46	2020	NextSeq 500	ERP141886	ERS13618144	ERR10431949	ERX9959467
1000582	Klebsiella pneumoniae	urine	AS	unknown	9-10	2020	NextSeq 500	ERP141886	ERS13618316	ERR10432377	ERX9959895
1002631	Staphylococcus aureus	unspecified diagnostic sample	SA	unknown	45-46	2020	NextSeq 500	ERP141886	ERS13618147	ERR10431954	ERX9959472
1000583	Klebsiella pneumoniae	blood	AS	unknown	7-8	2020	NextSeq 500	ERP141886	ERS13618313	ERR10432367	ERX9959885
1000585	Escherichia coli	urine	AS	unknown	7-8	2020	NextSeq 500	ERP141886	ERS13618288	ERR10432362	ERX9959880
1002633	Escherichia coli	urine	SA	unknown	45-46	2020	NextSeq 500	ERP141886	ERS13617916	ERR10431719	ERX9959237
1000586	Klebsiella pneumoniae	urine	AS	unknown	9-10	2020	NextSeq 500	ERP141886	ERS13618317	ERR10432378	ERX9959896
1002630	Klebsiella pneumoniae	urine	SA	unknown	45-46	2020	NextSeq 500	ERP141886	ERS13618053	ERR10431855	ERX9959373
1000589	Klebsiella pneumoniae	blood	AS	unknown	9-10	2020	NextSeq 500	ERP141886	ERS13618318	ERR10432388	ERX9959906
1002636	Klebsiella pneumoniae	urine	SA	unknown	45-46	2020	NextSeq 500	ERP141886	ERS13618059	ERR10431872	ERX9959390
1002809	Klebsiella pneumoniae	urine	SA	unknown	43-44	2020	NextSeq 500	ERP141886	ERS13618048	ERR10431851	ERX9959369
1002641	Staphylococcus aureus	swab (wound)	SA	unknown	45-46	2020	NextSeq 500	ERP141886	ERS13618162	ERR10431969	ERX9959487
1000594	Escherichia coli	urine	AS	unknown	9-10	2020	NextSeq 500	ERP141886	ERS13618292	ERR10432353	ERX9959871
1002642	Escherichia coli	urine	SA	unknown	45-46	2020	NextSeq 500	ERP141886	ERS13617947	ERR10431800	ERX9959318
1002644	Escherichia coli	urine	SA	unknown	45-46	2020	NextSeq 500	ERP141886	ERS13617966	ERR10431765	ERX9959283
1000597	Escherichia coli	urine	AS	unknown	9-10	2020	NextSeq 500	ERP141886	ERS13618294	ERR10432352	ERX9959870
1002646	Klebsiella pneumoniae	urine	SA	unknown	45-46	2020	NextSeq 500	ERP141886	ERS13618073	ERR10431885	ERX9959403
1000598	Escherichia coli	swab (wound)	AS	unknown	9-10	2020	NextSeq 500	ERP141886	ERS13618295	ERR10432354	ERX9959872
1000599	Enterococcus faecalis	unspecified diagnostic sample	AS	unknown	9-10	2020	NextSeq 500	ERP141886	ERS13618337	ERR10432398	ERX9959916
1002649	Klebsiella pneumoniae	urine	SA	unknown	45-46	2020	NextSeq 500	ERP141886	ERS13618078	ERR10431886	ERX9959404
1000600	Escherichia coli	urine	AS	unknown	7-8	2020	NextSeq 500	ERP141886	ERS13618289	ERR10432348	ERX9959866
1000601	Escherichia coli	urine	AS	unknown	9-10	2020	NextSeq 500	ERP141886	ERS13618298	ERR10432351	ERX9959869
1000602	Escherichia coli	urine	AS	unknown	9-10	2020	NextSeq 500	ERP141886	ERS13618299	ERR10432357	ERX9959875
1000603	Staphylococcus aureus	unspecified diagnostic sample	AS	unknown	9-10	2020	NextSeq 500	ERP141886	ERS13618330	ERR10432382	ERX9959900
1000604	Staphylococcus aureus	blood	AS	unknown	9-10	2020	NextSeq 500	ERP141886	ERS13618331	ERR10432393	ERX9959911
1002652	Staphylococcus aureus	unspecified diagnostic sample	SA	unknown	45-46	2020	NextSeq 500	ERP141886	ERS13618171	ERR10431959	ERX9959477
1000606	Escherichia coli	unspecified diagnostic sample	AS	unknown	9-10	2020	NextSeq 500	ERP141886	ERS13618296	ERR10432350	ERX9959868
1002655	Staphylococcus aureus	swab (wound)	SA	unknown	45-46	2020	NextSeq 500	ERP141886	ERS13618176	ERR10431977	ERX9959495
1002650	Escherichia coli	urine	SA	unknown	45-46	2020	NextSeq 500	ERP141886	ERS13617973	ERR10431790	ERX9959308
1002656	Escherichia coli	urine	SA	unknown	45-46	2020	NextSeq 500	ERP141886	ERS13617981	ERR10431783	ERX9959301
1000610	Escherichia coli	urine	AS	unknown	9-10	2020	NextSeq 500	ERP141886	ERS13618300	ERR10432359	ERX9959877
1000611	Escherichia coli	aspirate	AS	unknown	9-10	2020	NextSeq 500	ERP141886	ERS13618297	ERR10432355	ERX9959873
1000605	Klebsiella pneumoniae	unspecified diagnostic sample	AS	unknown	9-10	2020	NextSeq 500	ERP141886	ERS13618320	ERR10432396	ERX9959914
1002661	Escherichia coli	urine	SA	unknown	47-48	2020	NextSeq 500	ERP141886	ERS13617986	ERR10431826	ERX9959344
1000608	Klebsiella pneumoniae	unspecified diagnostic sample	AS	unknown	9-10	2020	NextSeq 500	ERP141886	ERS13618321	ERR10432389	ERX9959907
1000614	Klebsiella pneumoniae	blood	AS	unknown	9-10	2020	NextSeq 500	ERP141886	ERS13618322	ERR10432399	ERX9959917
1000616	Escherichia coli	urine	AS	unknown	9-10	2020	NextSeq 500	ERP141886	ERS13618302	ERR10432364	ERX9959882
1000617	Klebsiella pneumoniae	swab (wound)	AS	unknown	9-10	2020	NextSeq 500	ERP141886	ERS13618323	ERR10432392	ERX9959910
1002664	Klebsiella pneumoniae	urine	SA	unknown	47-48	2020	NextSeq 500	ERP141886	ERS13618082	ERR10431874	ERX9959392
1000619	Escherichia coli	aspirate	AS	unknown	9-10	2020	NextSeq 500	ERP141886	ERS13618305	ERR10432366	ERX9959884
1000620	Staphylococcus aureus	blood	AS	unknown	9-10	2020	NextSeq 500	ERP141886	ERS13618333	ERR10432380	ERX9959898
1000621	Staphylococcus aureus	swab (wound)	AS	unknown	9-10	2020	NextSeq 500	ERP141886	ERS13618334	ERR10432391	ERX9959909
1000622	Staphylococcus aureus	unspecified diagnostic sample	AS	unknown	9-10	2020	NextSeq 500	ERP141886	ERS13618332	ERR10432381	ERX9959899
1002668	Escherichia coli	urine	SA	unknown	47-48	2020	NextSeq 500	ERP141886	ERS13618005	ERR10431805	ERX9959323
1002672	Staphylococcus aureus		SA	unknown	47-48	2020	NextSeq 500	ERP141886	ERS13618184	ERR10431984	ERX9959502
1002670	Klebsiella pneumoniae	aspirate	SA	unknown	47-48	2020	NextSeq 500	ERP141886	ERS13618088	ERR10431889	ERX9959407
1000626	Escherichia coli	urine	AS	unknown	9-10	2020	NextSeq 500	ERP141886	ERS13618308	ERR10432371	ERX9959889
1000629	Klebsiella pneumoniae	urine	AS	unknown	9-10	2020	NextSeq 500	ERP141886	ERS13618325	ERR10432384	ERX9959902
1000627	Staphylococcus aureus	swab (wound)	AS	unknown	9-10	2020	NextSeq 500	ERP141886	ERS13618335	ERR10432394	ERX9959912
1002679	Klebsiella pneumoniae	urine	SA	unknown	47-48	2020	NextSeq 500	ERP141886	ERS13618104	ERR10431901	ERX9959419
1002674	Escherichia coli	urine	SA	unknown	47-48	2020	NextSeq 500	ERP141886	ERS13617993	ERR10431794	ERX9959312
1002677	Staphylococcus aureus	swab (wound)	SA	unknown	47-48	2020	NextSeq 500	ERP141886	ERS13618185	ERR10431979	ERX9959497
1000630	Escherichia coli	urine	AS	unknown	9-10	2020	NextSeq 500	ERP141886	ERS13618309	ERR10432370	ERX9959888
1002678	Escherichia coli	urine	SA	unknown	47-48	2020	NextSeq 500	ERP141886	ERS13618022	ERR10431818	ERX9959336
1000632	Enterococcus faecalis	urine	AS	unknown	9-10	2020	NextSeq 500	ERP141886	ERS13618338	ERR10432400	ERX9959918
1000633	Escherichia coli	blood	AS	unknown	9-10	2020	NextSeq 500	ERP141886	ERS13618310	ERR10432372	ERX9959890
1000634	Staphylococcus aureus	blood	AS	unknown	9-10	2020	NextSeq 500	ERP141886	ERS13618329	ERR10432383	ERX9959901
1002683	Escherichia coli	urine	SA	unknown	47-48	2020	NextSeq 500	ERP141886	ERS13618027	ERR10431829	ERX9959347
1000637	Staphylococcus aureus	swab (superficial and non-surgical)	EU	unknown	19-20	2020	NextSeq 500	ERP141886	ERS13616631	ERR10436971	ERX9963038
1002686	Escherichia coli	urine	SA	unknown	47-48	2020	NextSeq 500	ERP141886	ERS13618038	ERR10431843	ERX9959361
1002687	Staphylococcus aureus	swab (wound)	SA	unknown	47-48	2020	NextSeq 500	ERP141886	ERS13618192	ERR10431992	ERX9959510
1000640	Escherichia coli	blood	EU	unknown	19-20	2020	NextSeq 500	ERP141886	ERS13616614	ERR10436899	ERX9962992
1002689	Klebsiella pneumoniae	sputum	SA	h	45-46	2020	NextSeq 500	ERP141886	ERS13618060	ERR10431857	ERX9959375
1000643	Staphylococcus aureus	expectorate	EU	unknown	19-20	2020	NextSeq 500	ERP141886	ERS13616633	ERR10436969	ERX9963036
1002692	Staphylococcus aureus	drainage	SA	h	45-46	2020	NextSeq 500	ERP141886	ERS13618163	ERR10431964	ERX9959482
1002691	Klebsiella pneumoniae	lavage	SA	h	45-46	2020	NextSeq 500	ERP141886	ERS13618062	ERR10431858	ERX9959376
1000646	Staphylococcus aureus	swab (superficial and non-surgical)	EU	unknown	19-20	2020	NextSeq 500	ERP141886	ERS13616634	ERR10436981	ERX9963046
1002693	Klebsiella pneumoniae	lavage	SA	h	45-46	2020	NextSeq 500	ERP141886	ERS13618067	ERR10431866	ERX9959384
1000648	Staphylococcus aureus	swab (superficial and non-surgical)	EU	unknown	19-20	2020	NextSeq 500	ERP141886	ERS13616635	ERR10436983	ERX9963048
1000649	Staphylococcus aureus	swab (superficial and non-surgical)	EU	unknown	19-20	2020	NextSeq 500	ERP141886	ERS13616636	ERR10436979	ERX9963045
1000651	Staphylococcus aureus	swab (superficial and non-surgical)	EU	unknown	19-20	2020	NextSeq 500	ERP141886	ERS13616638	ERR10436997	ERX9963056
1000652	Staphylococcus aureus	swab (superficial and non-surgical)	EU	unknown	19-20	2020	NextSeq 500	ERP141886	ERS13616645	ERR10437016	ERX9963069
1002701	Staphylococcus aureus	swab (wound)	SA	h	45-46	2020	NextSeq 500	ERP141886	ERS13618172	ERR10431961	ERX9959479
1000654	Staphylococcus aureus	swab (wound)	EU	unknown	19-20	2020	NextSeq 500	ERP141886	ERS13616639	ERR10436995	ERX9963054
1000655	Staphylococcus aureus	swab (wound)	EU	unknown	19-20	2020	NextSeq 500	ERP141886	ERS13616640	ERR10436994	ERX9963053
1000656	Staphylococcus aureus	swab (wound)	EU	unknown	19-20	2020	NextSeq 500	ERP141886	ERS13616641	ERR10436996	ERX9963055
1002706	Klebsiella pneumoniae	urine	SA	h	45-46	2020	NextSeq 500	ERP141886	ERS13618068	ERR10431868	ERX9959386
1000657	Staphylococcus aureus	swab (wound)	EU	unknown	19-20	2020	NextSeq 500	ERP141886	ERS13616642	ERR10437006	ERX9963062
1000658	Staphylococcus aureus	swab (wound)	EU	unknown	19-20	2020	NextSeq 500	ERP141886	ERS13616643	ERR10437008	ERX9963064
1000659	Staphylococcus aureus	swab (wound)	EU	unknown	19-20	2020	NextSeq 500	ERP141886	ERS13616630	ERR10436968	ERX9963035
1000660	Staphylococcus aureus	swab (wound)	EU	unknown	19-20	2020	NextSeq 500	ERP141886	ERS13616646	ERR10437015	ERX9963068
1000661	Staphylococcus aureus	swab (wound)	EU	unknown	19-20	2020	NextSeq 500	ERP141886	ERS13616648	ERR10437029	ERX9963073
1002703	Escherichia coli	urine	SA	h	45-46	2020	NextSeq 500	ERP141886	ERS13617975	ERR10431780	ERX9959298
1002704	Escherichia coli	urine	SA	h	45-46	2020	NextSeq 500	ERP141886	ERS13617976	ERR10431772	ERX9959290
1000664	Escherichia coli	urine	EU	unknown	19-20	2020	NextSeq 500	ERP141886	ERS13616607	ERR10436866	ERX9962981
1000665	Escherichia coli	urine	EU	unknown	19-20	2020	NextSeq 500	ERP141886	ERS13616608	ERR10436875	ERX9962983
1002715	Escherichia coli	sputum	SA	h	47-48	2020	NextSeq 500	ERP141886	ERS13617994	ERR10431789	ERX9959307
1002710	Klebsiella pneumoniae	aspirate	SA	h	47-48	2020	NextSeq 500	ERP141886	ERS13618083	ERR10431879	ERX9959397
1002714	Klebsiella pneumoniae	aspirate	SA	h	47-48	2020	NextSeq 500	ERP141886	ERS13618084	ERR10431875	ERX9959393
1002717	Klebsiella pneumoniae	lavage	SA	h	47-48	2020	NextSeq 500	ERP141886	ERS13618089	ERR10431888	ERX9959406
1000671	Escherichia coli	urine	EU	unknown	19-20	2020	NextSeq 500	ERP141886	ERS13616609	ERR10436877	ERX9962985
1002719	Escherichia coli	swab (superficial and non-surgical)	SA	h	47-48	2020	NextSeq 500	ERP141886	ERS13618016	ERR10431813	ERX9959331
1000673	Escherichia coli	urine	EU	unknown	19-20	2020	NextSeq 500	ERP141886	ERS13616613	ERR10436884	ERX9962987
1002720	Klebsiella pneumoniae	blood	SA	h	47-48	2020	NextSeq 500	ERP141886	ERS13618090	ERR10431890	ERX9959408
1002725	Staphylococcus aureus	blood	SA	h	47-48	2020	NextSeq 500	ERP141886	ERS13618165	ERR10431970	ERX9959488
1000677	Escherichia coli	urine	EU	unknown	19-20	2020	NextSeq 500	ERP141886	ERS13616600	ERR10436844	ERX9962974
1002727	Staphylococcus aureus	swab (superficial and non-surgical)	SA	h	47-48	2020	NextSeq 500	ERP141886	ERS13618186	ERR10431982	ERX9959500
1000679	Escherichia coli	urine	EU	unknown	19-20	2020	NextSeq 500	ERP141886	ERS13616603	ERR10436853	ERX9962977
1002730	Escherichia coli	urine	SA	h	47-48	2020	NextSeq 500	ERP141886	ERS13618028	ERR10431822	ERX9959340
1000683	Escherichia coli	urine	EU	unknown	19-20	2020	NextSeq 500	ERP141886	ERS13616601	ERR10436842	ERX9962972
1002731	Escherichia coli	unspecified diagnostic sample	SA	h	47-48	2020	NextSeq 500	ERP141886	ERS13618023	ERR10431824	ERX9959342
1002733	Staphylococcus aureus	aspirate	SA	h	47-48	2020	NextSeq 500	ERP141886	ERS13618187	ERR10431981	ERX9959499
1000685	Escherichia coli	urine	EU	unknown	19-20	2020	NextSeq 500	ERP141886	ERS13616604	ERR10436858	ERX9962978
1000686	Escherichia coli	urine	EU	unknown	19-20	2020	NextSeq 500	ERP141886	ERS13616617	ERR10436904	ERX9962996
1000687	Escherichia coli	urine	EU	unknown	19-20	2020	NextSeq 500	ERP141886	ERS13616605	ERR10436874	ERX9962982
1000689	Escherichia coli	urine	EU	unknown	19-20	2020	NextSeq 500	ERP141886	ERS13616619	ERR10436912	ERX9963000
1002735	Escherichia coli	urine	SA	h	47-48	2020	NextSeq 500	ERP141886	ERS13618017	ERR10431816	ERX9959334
1000691	Escherichia coli	urine	EU	unknown	19-20	2020	NextSeq 500	ERP141886	ERS13616620	ERR10436926	ERX9963004
1000692	Escherichia coli	urine	EU	unknown	19-20	2020	NextSeq 500	ERP141886	ERS13616621	ERR10436925	ERX9963003
1000693	Escherichia coli	urine	EU	unknown	19-20	2020	NextSeq 500	ERP141886	ERS13616622	ERR10436935	ERX9963011
1002740	Escherichia coli	urine	SA	h	47-48	2020	NextSeq 500	ERP141886	ERS13618029	ERR10431828	ERX9959346
1002741	Escherichia coli	urine	SA	h	47-48	2020	NextSeq 500	ERP141886	ERS13618030	ERR10431830	ERX9959348
1002745	Klebsiella pneumoniae	lavage	SA	h	47-48	2020	NextSeq 500	ERP141886	ERS13618105	ERR10431909	ERX9959427
1000700	Escherichia coli	urine	EU	c	17-18	2020	NextSeq 500	ERP141886	ERS13616759	ERR10437531	ERX9963444
1000703	Escherichia coli	biopsy	EU	c	17-18	2020	NextSeq 500	ERP141886	ERS13616760	ERR10437530	ERX9963443
1002753	Staphylococcus aureus	swab (wound)	SA	h	45-46	2020	NextSeq 500	ERP141886	ERS13618154	ERR10431947	ERX9959465
1002754	Staphylococcus aureus	swab (wound)	SA	h	45-46	2020	NextSeq 500	ERP141886	ERS13618155	ERR10431945	ERX9959463
1002755	Staphylococcus aureus	swab (wound)	SA	h	45-46	2020	NextSeq 500	ERP141886	ERS13618156	ERR10431943	ERX9959461
1002756	Enterococcus faecalis	urine	SA	h	45-46	2020	NextSeq 500	ERP141886	ERS13618221	ERR10432280	ERX9959798
1002758	Enterococcus faecalis	blood	SA	h	45-46	2020	NextSeq 500	ERP141886	ERS13618222	ERR10432282	ERX9959800
1002759	Staphylococcus aureus	blood	SA	h	45-46	2020	NextSeq 500	ERP141886	ERS13618157	ERR10431952	ERX9959470
1000712	Escherichia coli	swab (cavity)	EU	c	17-18	2020	NextSeq 500	ERP141886	ERS13616761	ERR10437544	ERX9963452
1002761	Klebsiella pneumoniae	aspirate	SA	h	45-46	2020	NextSeq 500	ERP141886	ERS13618069	ERR10431864	ERX9959382
1000714	Enterococcus faecalis	urine	EU	c	17-18	2020	NextSeq 500	ERP141886	ERS13616838	ERR10437720	ERX9963617
1002764	Klebsiella pneumoniae	urine	SA	h	45-46	2020	NextSeq 500	ERP141886	ERS13618080	ERR10431883	ERX9959401
1002765	Staphylococcus aureus	blood	SA	h	45-46	2020	NextSeq 500	ERP141886	ERS13618166	ERR10431963	ERX9959481
1000717	Escherichia coli	blood	EU	c	17-18	2020	NextSeq 500	ERP141886	ERS13616763	ERR10437542	ERX9963450
1000718	Escherichia coli	urine	EU	c	17-18	2020	NextSeq 500	ERP141886	ERS13616764	ERR10437540	ERX9963449
1002768	Staphylococcus aureus	swab (wound)	SA	h	45-46	2020	NextSeq 500	ERP141886	ERS13618167	ERR10431967	ERX9959485
1000720	Escherichia coli	blood	EU	h	17-18	2020	NextSeq 500	ERP141886	ERS13616766	ERR10437558	ERX9963455
1000721	Escherichia coli	urine	EU	c	17-18	2020	NextSeq 500	ERP141886	ERS13616765	ERR10437559	ERX9963456
1002769	Escherichia coli	swab (wound)	SA	h	45-46	2020	NextSeq 500	ERP141886	ERS13617969	ERR10431771	ERX9959289
1003243	Klebsiella pneumoniae	biopsy	AF	unknown	11-12	2021	NextSeq 500	ERP141886	ERS13617504	ERR10438958	ERX9964490
1000726	Staphylococcus aureus	unspecified diagnostic sample	EU	c	17-18	2020	NextSeq 500	ERP141886	ERS13616810	ERR10437672	ERX9963569
1000727	Enterococcus faecalis	urine	EU	c	17-18	2020	NextSeq 500	ERP141886	ERS13616839	ERR10437719	ERX9963616
1002776	Escherichia coli	urine	SA	h	47-48	2020	NextSeq 500	ERP141886	ERS13617995	ERR10431792	ERX9959310
1000729	Staphylococcus aureus	aspirate	EU	h	17-18	2020	NextSeq 500	ERP141886	ERS13616811	ERR10437674	ERX9963571
1002777	Escherichia coli	urine	SA	h	47-48	2020	NextSeq 500	ERP141886	ERS13618007	ERR10431801	ERX9959319
1002779	Escherichia coli	urine	SA	h	47-48	2020	NextSeq 500	ERP141886	ERS13618018	ERR10431815	ERX9959333
1002780	Escherichia coli	urine	SA	h	47-48	2020	NextSeq 500	ERP141886	ERS13618019	ERR10431821	ERX9959339
1000733	Escherichia coli	urine	EU	c	17-18	2020	NextSeq 500	ERP141886	ERS13616767	ERR10437556	ERX9963453
1000734	Staphylococcus aureus	drainage	EU	h	17-18	2020	NextSeq 500	ERP141886	ERS13616812	ERR10437673	ERX9963570
1000730	Enterococcus faecalis	urine	EU	c	17-18	2020	NextSeq 500	ERP141886	ERS13616840	ERR10437722	ERX9963619
1002784	Klebsiella pneumoniae	swab (wound)	SA	h	47-48	2020	NextSeq 500	ERP141886	ERS13618093	ERR10431893	ERX9959411
1002785	Klebsiella pneumoniae	swab (wound)	SA	h	47-48	2020	NextSeq 500	ERP141886	ERS13618094	ERR10431906	ERX9959424
1002782	Klebsiella pneumoniae	aspirate	SA	h	47-48	2020	NextSeq 500	ERP141886	ERS13618091	ERR10431899	ERX9959417
1000737	Escherichia coli	blood	EU	c	17-18	2020	NextSeq 500	ERP141886	ERS13616769	ERR10437567	ERX9963464
1002786	Staphylococcus aureus	unspecified diagnostic sample	SA	h	47-48	2020	NextSeq 500	ERP141886	ERS13618188	ERR10431987	ERX9959505
1002787	Escherichia coli	urine	SA	h	47-48	2020	NextSeq 500	ERP141886	ERS13618031	ERR10431837	ERX9959355
1002783	Klebsiella pneumoniae	blood	SA	h	47-48	2020	NextSeq 500	ERP141886	ERS13618092	ERR10431891	ERX9959409
1002789	Escherichia coli	urine	SA	unknown	47-48	2020	NextSeq 500	ERP141886	ERS13618032	ERR10431834	ERX9959352
1002792	Klebsiella pneumoniae	swab (wound)	SA	unknown	47-48	2020	NextSeq 500	ERP141886	ERS13618096	ERR10431898	ERX9959416
1002793	Klebsiella pneumoniae	urine	SA	unknown	47-48	2020	NextSeq 500	ERP141886	ERS13618112	ERR10431914	ERX9959432
1002794	Klebsiella pneumoniae	urine	SA	unknown	47-48	2020	NextSeq 500	ERP141886	ERS13618115	ERR10431915	ERX9959433
1002795	Klebsiella pneumoniae	aspirate	SA	unknown	47-48	2020	NextSeq 500	ERP141886	ERS13618116	ERR10431918	ERX9959436
1000742	Staphylococcus aureus	blood	EU	c	17-18	2020	NextSeq 500	ERP141886	ERS13616813	ERR10437687	ERX9963584
1002797	Klebsiella pneumoniae	aspirate	SA	unknown	47-48	2020	NextSeq 500	ERP141886	ERS13618118	ERR10431916	ERX9959434
1002790	Escherichia coli	urine	SA	unknown	47-48	2020	NextSeq 500	ERP141886	ERS13618033	ERR10431831	ERX9959349
1000743	Klebsiella pneumoniae	blood	EU	h	17-18	2020	NextSeq 500	ERP141886	ERS13616785	ERR10437579	ERX9963476
1000745	Escherichia coli	urine	EU	h	17-18	2020	NextSeq 500	ERP141886	ERS13616771	ERR10437562	ERX9963459
1000746	Staphylococcus aureus	blood	EU	h	17-18	2020	NextSeq 500	ERP141886	ERS13616814	ERR10437685	ERX9963582
1000749	Klebsiella pneumoniae	urine	EU	c	17-18	2020	NextSeq 500	ERP141886	ERS13616786	ERR10437578	ERX9963475
1000750	Escherichia coli	urine	EU	c	17-18	2020	NextSeq 500	ERP141886	ERS13616772	ERR10437560	ERX9963457
1000751	Escherichia coli	urine	EU	c	17-18	2020	NextSeq 500	ERP141886	ERS13616773	ERR10437565	ERX9963462
1000752	Klebsiella pneumoniae	blood	EU	c	17-18	2020	NextSeq 500	ERP141886	ERS13616787	ERR10437577	ERX9963474
1002801	Staphylococcus aureus	blood	SA	unknown	47-48	2020	NextSeq 500	ERP141886	ERS13618196	ERR10431997	ERX9959515
1000754	Staphylococcus aureus	aspirate	EU	c	19-20	2020	NextSeq 500	ERP141886	ERS13616815	ERR10437686	ERX9963583
1002808	Klebsiella pneumoniae	urine	SA	unknown	43-44	2020	NextSeq 500	ERP141886	ERS13618047	ERR10431848	ERX9959366
1000753	Escherichia coli	blood	EU	c	17-18	2020	NextSeq 500	ERP141886	ERS13616774	ERR10437564	ERX9963461
1000756	Staphylococcus aureus	urine	EU	h	17-18	2020	NextSeq 500	ERP141886	ERS13616816	ERR10437694	ERX9963591
1000757	Staphylococcus aureus	urine	EU	c	17-18	2020	NextSeq 500	ERP141886	ERS13616817	ERR10437697	ERX9963594
1000758	Escherichia coli	urine	EU	c	17-18	2020	NextSeq 500	ERP141886	ERS13616776	ERR10437566	ERX9963463
1002807	Staphylococcus aureus	unspecified diagnostic sample	SA	unknown	43-44	2020	NextSeq 500	ERP141886	ERS13618141	ERR10431955	ERX9959473
1000760	Enterococcus faecalis	blood	EU	c	17-18	2020	NextSeq 500	ERP141886	ERS13616841	ERR10437726	ERX9963623
1000762	Escherichia coli	blood	EU	c	17-18	2020	NextSeq 500	ERP141886	ERS13616777	ERR10437570	ERX9963467
1000764	Enterococcus faecalis	biopsy	EU	c	17-18	2020	NextSeq 500	ERP141886	ERS13616842	ERR10437723	ERX9963620
1000765	Staphylococcus aureus	biopsy	EU	c	19-20	2020	NextSeq 500	ERP141886	ERS13616818	ERR10437696	ERX9963593
1002814	Staphylococcus aureus	swab (wound)	SA	unknown	43-44	2020	NextSeq 500	ERP141886	ERS13618142	ERR10431953	ERX9959471
1002813	Escherichia coli	urine	SA	unknown	43-44	2020	NextSeq 500	ERP141886	ERS13617908	ERR10431713	ERX9959231
1000768	Escherichia coli	blood	AS	unknown	19-20	2020	NextSeq 500	ERP141886	ERS13617052	ERR10438196	ERX9964002
1002817	Staphylococcus aureus	blood	SA	unknown	45-46	2020	NextSeq 500	ERP141886	ERS13618143	ERR10431958	ERX9959476
1000771	Escherichia coli	blood	AS	unknown	19-20	2020	NextSeq 500	ERP141886	ERS13617061	ERR10438232	ERX9964013
1002818	Klebsiella pneumoniae	punctate	SA	unknown	45-46	2020	NextSeq 500	ERP141886	ERS13618051	ERR10431853	ERX9959371
1000775	Escherichia coli	blood	AS	unknown	19-20	2020	NextSeq 500	ERP141886	ERS13617051	ERR10438205	ERX9964005
1002824	Staphylococcus aureus	swab (wound)	SA	unknown	45-46	2020	NextSeq 500	ERP141886	ERS13618148	ERR10431956	ERX9959474
1000778	Escherichia coli	blood	AS	unknown	19-20	2020	NextSeq 500	ERP141886	ERS13617062	ERR10438229	ERX9964011
1002828	Escherichia coli	urine	SA	unknown	47-48	2020	NextSeq 500	ERP141886	ERS13617996	ERR10431793	ERX9959311
1000783	Escherichia coli	blood	AS	unknown	19-20	2020	NextSeq 500	ERP141886	ERS13617067	ERR10438256	ERX9964018
1002832	Staphylococcus aureus	blood	SA	h	47-48	2020	NextSeq 500	ERP141886	ERS13618189	ERR10431989	ERX9959507
1002834	Escherichia coli	urine	SA	unknown	47-48	2020	NextSeq 500	ERP141886	ERS13618039	ERR10431833	ERX9959351
1002838	Escherichia coli	urine	SA	unknown	47-48	2020	NextSeq 500	ERP141886	ERS13618041	ERR10431839	ERX9959357
1002839	Escherichia coli	urine	SA	unknown	47-48	2020	NextSeq 500	ERP141886	ERS13618042	ERR10431838	ERX9959356
1002840	Klebsiella pneumoniae	blood	SA	unknown	47-48	2020	NextSeq 500	ERP141886	ERS13618121	ERR10431924	ERX9959442
1002841	Klebsiella pneumoniae	sputum	SA	unknown	47-48	2020	NextSeq 500	ERP141886	ERS13618122	ERR10431921	ERX9959439
1000795	Escherichia coli	blood	AS	unknown	19-20	2020	NextSeq 500	ERP141886	ERS13617076	ERR10438274	ERX9964025
1000796	Escherichia coli	blood	AS	unknown	19-20	2020	NextSeq 500	ERP141886	ERS13617078	ERR10438298	ERX9964033
1000797	Escherichia coli	blood	AS	unknown	19-20	2020	NextSeq 500	ERP141886	ERS13617079	ERR10438297	ERX9964032
1002846	Escherichia coli	aspirate	SA	c	45-46	2020	NextSeq 500	ERP141886	ERS13617911	ERR10431715	ERX9959233
1002845	Klebsiella pneumoniae	swab (wound)	SA	c	45-46	2020	NextSeq 500	ERP141886	ERS13618052	ERR10431854	ERX9959372
1002848	Klebsiella pneumoniae	swab (wound)	SA	c	45-46	2020	NextSeq 500	ERP141886	ERS13618054	ERR10431894	ERX9959412
1002849	Escherichia coli	urine	SA	c	45-46	2020	NextSeq 500	ERP141886	ERS13617913	ERR10431716	ERX9959234
1000802	Escherichia coli	blood	AS	unknown	19-20	2020	NextSeq 500	ERP141886	ERS13617082	ERR10438304	ERX9964034
1002851	Escherichia coli	urine	SA	h	45-46	2020	NextSeq 500	ERP141886	ERS13617925	ERR10439814	ERX9965346
1000804	Escherichia coli	blood	AS	unknown	21-22	2020	NextSeq 500	ERP141886	ERS13617083	ERR10438323	ERX9964040
1002853	Klebsiella pneumoniae	swab (wound)	SA	c	45-46	2020	NextSeq 500	ERP141886	ERS13618064	ERR10431860	ERX9959378
1002854	Escherichia coli	urine	SA	h	45-46	2020	NextSeq 500	ERP141886	ERS13617917	ERR10431720	ERX9959238
1000807	Escherichia coli	blood	AS	unknown	21-22	2020	NextSeq 500	ERP141886	ERS13617085	ERR10438316	ERX9964037
1002855	Escherichia coli	urine	SA	c	45-46	2020	NextSeq 500	ERP141886	ERS13617915	ERR10431721	ERX9959239
1002856	Klebsiella pneumoniae	swab (wound)	SA	c	45-46	2020	NextSeq 500	ERP141886	ERS13618055	ERR10431870	ERX9959388
1002857	Klebsiella pneumoniae	swab (wound)	SA	h	45-46	2020	NextSeq 500	ERP141886	ERS13618056	ERR10431869	ERX9959387
1002860	Staphylococcus aureus	blood	SA	c	45-46	2020	NextSeq 500	ERP141886	ERS13618146	ERR10431957	ERX9959475
1000813	Escherichia coli	blood	AS	unknown	21-22	2020	NextSeq 500	ERP141886	ERS13617090	ERR10438331	ERX9964042
1000815	Escherichia coli	blood	AS	unknown	21-22	2020	NextSeq 500	ERP141886	ERS13617089	ERR10438332	ERX9964043
1002863	Klebsiella pneumoniae	urine	SA	h	45-46	2020	NextSeq 500	ERP141886	ERS13618057	ERR10431859	ERX9959377
1002865	Escherichia coli	aspirate	SA	h	45-46	2020	NextSeq 500	ERP141886	ERS13617949	ERR10431749	ERX9959267
1002869	Klebsiella pneumoniae	urine	SA	h	45-46	2020	NextSeq 500	ERP141886	ERS13618070	ERR10431863	ERX9959381
1000822	Escherichia coli	blood	AS	unknown	19-20	2020	NextSeq 500	ERP141886	ERS13617056	ERR10438225	ERX9964010
1002871	Escherichia coli	urine	SA	h	45-46	2020	NextSeq 500	ERP141886	ERS13617950	ERR10431759	ERX9959277
1002872	Klebsiella pneumoniae	blood	SA	h	45-46	2020	NextSeq 500	ERP141886	ERS13618045	ERR10431847	ERX9959365
1002873	Escherichia coli	swab (wound)	SA	h	45-46	2020	NextSeq 500	ERP141886	ERS13617928	ERR10431735	ERX9959253
1000827	Escherichia coli	blood	AS	unknown	19-20	2020	NextSeq 500	ERP141886	ERS13617068	ERR10438260	ERX9964021
1000828	Escherichia coli	urine	Greenland	c	19-20	2020	NextSeq 500	ERP141886	ERS13616996	ERR10438058	ERX9963955
1002875	Escherichia coli	aspirate	SA	h	45-46	2020	NextSeq 500	ERP141886	ERS13617977	ERR10431846	ERX9959364
1002877	Klebsiella pneumoniae	urine	SA	h	45-46	2020	NextSeq 500	ERP141886	ERS13618074	ERR10431876	ERX9959394
1000831	Staphylococcus aureus	swab (unspecified)	Greenland	c	19-20	2020	NextSeq 500	ERP141886	ERS13617020	ERR10438104	ERX9963972
1000832	Staphylococcus aureus	swab (unspecified)	Greenland	c	19-20	2020	NextSeq 500	ERP141886	ERS13617021	ERR10438103	ERX9963971
1002880	Staphylococcus aureus	swab (superficial and non-surgical)	SA	h	47-48	2020	NextSeq 500	ERP141886	ERS13618178	ERR10431991	ERX9959509
1000834	Escherichia coli	urine	Greenland	c	19-20	2020	NextSeq 500	ERP141886	ERS13616997	ERR10438050	ERX9963947
1002878	Klebsiella pneumoniae	urine	SA	h	45-46	2020	NextSeq 500	ERP141886	ERS13618075	ERR10431887	ERX9959405
1000837	Escherichia coli	urine	Greenland	c	19-20	2020	NextSeq 500	ERP141886	ERS13616998	ERR10438052	ERX9963949
1000839	Escherichia coli	urine	Greenland	c	19-20	2020	NextSeq 500	ERP141886	ERS13617001	ERR10438055	ERX9963952
1000840	Escherichia coli	urine	Greenland	unknown	19-20	2020	NextSeq 500	ERP141886	ERS13617002	ERR10438056	ERX9963953
1000841	Staphylococcus aureus	swab (unspecified)	Greenland	c	19-20	2020	NextSeq 500	ERP141886	ERS13617025	ERR10438120	ERX9963976
1002890	Staphylococcus aureus	swab (cavity)	SA	h	47-48	2020	NextSeq 500	ERP141886	ERS13618180	ERR10431980	ERX9959498
1000843	Staphylococcus aureus	swab (unspecified)	Greenland	c	19-20	2020	NextSeq 500	ERP141886	ERS13617026	ERR10438129	ERX9963979
1002889	Escherichia coli	urine	SA	h	47-48	2020	NextSeq 500	ERP141886	ERS13617997	ERR10431796	ERX9959314
1002891	Escherichia coli	urine	SA	h	47-48	2020	NextSeq 500	ERP141886	ERS13618008	ERR10431808	ERX9959326
1002893	Escherichia coli	swab (wound)	SA	h	47-48	2020	NextSeq 500	ERP141886	ERS13618009	ERR10431806	ERX9959324
1000847	Escherichia coli	urine	Greenland	c	19-20	2020	NextSeq 500	ERP141886	ERS13617003	ERR10438057	ERX9963954
1002896	Staphylococcus aureus	swab (wound)	SA	h	47-48	2020	NextSeq 500	ERP141886	ERS13618195	ERR10431996	ERX9959514
1000848	Escherichia coli	urine	Greenland	c	19-20	2020	NextSeq 500	ERP141886	ERS13617004	ERR10438059	ERX9963956
1000850	Staphylococcus aureus	swab (unspecified)	Greenland	c	19-20	2020	NextSeq 500	ERP141886	ERS13617019	ERR10438086	ERX9963967
1000851	Staphylococcus aureus	swab (unspecified)	Greenland	c	19-20	2020	NextSeq 500	ERP141886	ERS13617022	ERR10438113	ERX9963975
1000852	Staphylococcus aureus	swab (unspecified)	Greenland	c	19-20	2020	NextSeq 500	ERP141886	ERS13617023	ERR10438112	ERX9963974
1002894	Escherichia coli	urine	SA	h	47-48	2020	NextSeq 500	ERP141886	ERS13618010	ERR10431809	ERX9959327
1000854	Staphylococcus aureus	swab (unspecified)	Greenland	c	19-20	2020	NextSeq 500	ERP141886	ERS13617024	ERR10438121	ERX9963977
1002902	Staphylococcus aureus	aspirate	SA	h	47-48	2020	NextSeq 500	ERP141886	ERS13618193	ERR10431995	ERX9959513
1000856	Escherichia coli	urine	Greenland	c	19-20	2020	NextSeq 500	ERP141886	ERS13617006	ERR10438061	ERX9963958
1000857	Staphylococcus aureus	swab (unspecified)	Greenland	c	21-22	2020	NextSeq 500	ERP141886	ERS13617027	ERR10438122	ERX9963978
1000858	Staphylococcus aureus	swab (unspecified)	Greenland	c	21-22	2020	NextSeq 500	ERP141886	ERS13617028	ERR10438131	ERX9963981
1002899	Escherichia coli	urine	SA	h	47-48	2020	NextSeq 500	ERP141886	ERS13618040	ERR10431840	ERX9959358
1000860	Escherichia coli	urine	Greenland	c	21-22	2020	NextSeq 500	ERP141886	ERS13617008	ERR10438063	ERX9963960
1002905	Escherichia coli	urine	SA	h	47-48	2020	NextSeq 500	ERP141886	ERS13618034	ERR10431832	ERX9959350
1000862	Escherichia coli	urine	Greenland	c	21-22	2020	NextSeq 500	ERP141886	ERS13617009	ERR10438064	ERX9963961
1000863	Escherichia coli	urine	Greenland	c	21-22	2020	NextSeq 500	ERP141886	ERS13617010	ERR10438065	ERX9963962
1002906	Escherichia coli	urine	SA	unknown	45-46	2020	NextSeq 500	ERP141886	ERS13617951	ERR10431754	ERX9959272
1000865	Escherichia coli	urine	Greenland	c	21-22	2020	NextSeq 500	ERP141886	ERS13617014	ERR10438073	ERX9963964
1002914	Staphylococcus aureus	swab (wound)	SA	unknown	45-46	2020	NextSeq 500	ERP141886	ERS13618149	ERR10431975	ERX9959493
1000867	Staphylococcus aureus	swab (wound)	Greenland	c	21-22	2020	NextSeq 500	ERP141886	ERS13617029	ERR10438130	ERX9963980
1002907	Escherichia coli	urine	SA	unknown	45-46	2020	NextSeq 500	ERP141886	ERS13617952	ERR10431761	ERX9959279
1002912	Escherichia coli	urine	SA	unknown	45-46	2020	NextSeq 500	ERP141886	ERS13617954	ERR10431767	ERX9959285
1002913	Escherichia coli	urine	SA	unknown	45-46	2020	NextSeq 500	ERP141886	ERS13617955	ERR10431750	ERX9959268
1002919	Escherichia coli	urine	SA	unknown	45-46	2020	NextSeq 500	ERP141886	ERS13617931	ERR10431733	ERX9959251
1000872	Escherichia coli	urine	Greenland	unknown	21-22	2020	NextSeq 500	ERP141886	ERS13616999	ERR10438053	ERX9963950
1002920	Escherichia coli	urine	SA	unknown	45-46	2020	NextSeq 500	ERP141886	ERS13617932	ERR10431729	ERX9959247
1002916	Enterococcus faecalis	urine	SA	unknown	45-46	2020	NextSeq 500	ERP141886	ERS13618219	ERR10432281	ERX9959799
1000875	Staphylococcus aureus	swab (superficial and non-surgical)	Greenland	c	21-22	2020	NextSeq 500	ERP141886	ERS13617030	ERR10438142	ERX9963986
1000876	Staphylococcus aureus	smear	Greenland	c	21-22	2020	NextSeq 500	ERP141886	ERS13617031	ERR10438141	ERX9963985
1002924	Escherichia coli	urine	SA	unknown	45-46	2020	NextSeq 500	ERP141886	ERS13617935	ERR10431734	ERX9959252
1000878	Escherichia coli	urine	Greenland	c	21-22	2020	NextSeq 500	ERP141886	ERS13617016	ERR10438105	ERX9963973
1002927	Escherichia coli	urine	SA	unknown	45-46	2020	NextSeq 500	ERP141886	ERS13617938	ERR10431737	ERX9959255
1002922	Klebsiella pneumoniae	urine	SA	unknown	45-46	2020	NextSeq 500	ERP141886	ERS13618065	ERR10431862	ERX9959380
1000882	Staphylococcus aureus	smear	Greenland	c	21-22	2020	NextSeq 500	ERP141886	ERS13617032	ERR10438139	ERX9963983
1002930	Escherichia coli	urine	SA	unknown	45-46	2020	NextSeq 500	ERP141886	ERS13617939	ERR10431744	ERX9959262
1002931	Escherichia coli	urine	SA	unknown	45-46	2020	NextSeq 500	ERP141886	ERS13617940	ERR10431739	ERX9959257
1000887	Escherichia coli	urine	Greenland	unknown	21-22	2020	NextSeq 500	ERP141886	ERS13617018	ERR10438097	ERX9963970
1002937	Escherichia coli	urine	SA	unknown	45-46	2020	NextSeq 500	ERP141886	ERS13617959	ERR10431755	ERX9959273
1000890	Escherichia coli	urine	EU	unknown	23-24	2020	NextSeq 500	ERP141886	ERS13617603	ERR10439696	ERX9965228
1002938	Escherichia coli	urine	SA	unknown	45-46	2020	NextSeq 500	ERP141886	ERS13617960	ERR10431756	ERX9959274
1000892	Escherichia coli	urine	EU	unknown	23-24	2020	NextSeq 500	ERP141886	ERS13617605	ERR10439701	ERX9965233
1000893	Escherichia coli	urine	EU	unknown	23-24	2020	NextSeq 500	ERP141886	ERS13617601	ERR10439694	ERX9965226
1000894	Escherichia coli	urine	EU	unknown	23-24	2020	NextSeq 500	ERP141886	ERS13617606	ERR10439702	ERX9965234
1000897	Escherichia coli	urine	EU	unknown	23-24	2020	NextSeq 500	ERP141886	ERS13617608	ERR10439700	ERX9965232
1002354	Klebsiella pneumoniae	blood	SA	unknown	31-32	2020	NextSeq 500	ERP141886	ERS13616698	ERR10437259	ERX9963230
1000899	Escherichia coli	urine	EU	unknown	23-24	2020	NextSeq 500	ERP141886	ERS13617609	ERR10439704	ERX9965236
1002946	Klebsiella pneumoniae	swab (wound)	SA	unknown	45-46	2020	NextSeq 500	ERP141886	ERS13618081	ERR10431882	ERX9959400
1002950	Staphylococcus aureus	sputum	SA	unknown	45-46	2020	NextSeq 500	ERP141886	ERS13618174	ERR10431972	ERX9959490
1002951	Staphylococcus aureus	urine	SA	unknown	45-46	2020	NextSeq 500	ERP141886	ERS13618164	ERR10431965	ERX9959483
1000904	Staphylococcus aureus	unspecified diagnostic sample	EU	unknown	23-24	2020	NextSeq 500	ERP141886	ERS13617638	ERR10431423	ERX9958941
1000905	Staphylococcus aureus	lavage	EU	unknown	23-24	2020	NextSeq 500	ERP141886	ERS13617633	ERR10431424	ERX9958942
1000906	Staphylococcus aureus	biopsy	EU	unknown	23-24	2020	NextSeq 500	ERP141886	ERS13617634	ERR10431429	ERX9958947
1000907	Staphylococcus aureus	swab (wound)	EU	unknown	23-24	2020	NextSeq 500	ERP141886	ERS13617639	ERR10431425	ERX9958943
1002953	Staphylococcus aureus	urine	SA	unknown	47-48	2020	NextSeq 500	ERP141886	ERS13618177	ERR10431990	ERX9959508
1000909	Escherichia coli	urine	EU	unknown	23-24	2020	NextSeq 500	ERP141886	ERS13617615	ERR10439706	ERX9965238
1000910	Escherichia coli	urine	EU	unknown	23-24	2020	NextSeq 500	ERP141886	ERS13617616	ERR10431449	ERX9958967
1002957	Escherichia coli	urine	SA	unknown	47-48	2020	NextSeq 500	ERP141886	ERS13617999	ERR10431797	ERX9959315
1002958	Escherichia coli	urine	SA	unknown	47-48	2020	NextSeq 500	ERP141886	ERS13618000	ERR10431803	ERX9959321
1000913	Escherichia coli	urine	EU	unknown	23-24	2020	NextSeq 500	ERP141886	ERS13617613	ERR10439707	ERX9965239
1000914	Staphylococcus aureus	urine	EU	unknown	23-24	2020	NextSeq 500	ERP141886	ERS13617640	ERR10431435	ERX9958953
1002960	Escherichia coli	urine	SA	unknown	47-48	2020	NextSeq 500	ERP141886	ERS13618001	ERR10431798	ERX9959316
1000919	Escherichia coli	urine	EU	unknown	23-24	2020	NextSeq 500	ERP141886	ERS13617611	ERR10439705	ERX9965237
1000920	Escherichia coli	urine	EU	unknown	23-24	2020	NextSeq 500	ERP141886	ERS13617618	ERR10431447	ERX9958965
1000921	Escherichia coli	urine	EU	unknown	23-24	2020	NextSeq 500	ERP141886	ERS13617612	ERR10439709	ERX9965241
1000923	Staphylococcus aureus	urine	EU	unknown	23-24	2020	NextSeq 500	ERP141886	ERS13617641	ERR10431436	ERX9958954
1000927	Staphylococcus aureus	biopsy	EU	unknown	23-24	2020	NextSeq 500	ERP141886	ERS13617635	ERR10431432	ERX9958950
1002975	Escherichia coli	urine	SA	unknown	45-46	2020	NextSeq 500	ERP141886	ERS13617941	ERR10431740	ERX9959258
1002977	Staphylococcus aureus	blood	SA	unknown	45-46	2020	NextSeq 500	ERP141886	ERS13618159	ERR10431976	ERX9959494
1002976	Klebsiella pneumoniae	aspirate	SA	unknown	45-46	2020	NextSeq 500	ERP141886	ERS13618066	ERR10431867	ERX9959385
1000931	Staphylococcus aureus	biopsy	EU	unknown	23-24	2020	NextSeq 500	ERP141886	ERS13617629	ERR10431421	ERX9958939
1000932	Staphylococcus aureus	biopsy	EU	unknown	23-24	2020	NextSeq 500	ERP141886	ERS13617630	ERR10431428	ERX9958946
1000933	Staphylococcus aureus	biopsy	EU	unknown	23-24	2020	NextSeq 500	ERP141886	ERS13617628	ERR10431431	ERX9958949
1000934	Staphylococcus aureus	biopsy	EU	unknown	23-24	2020	NextSeq 500	ERP141886	ERS13617636	ERR10431433	ERX9958951
1000935	Staphylococcus aureus	biopsy	EU	unknown	23-24	2020	NextSeq 500	ERP141886	ERS13617631	ERR10431437	ERX9958955
1000936	Staphylococcus aureus	biopsy	EU	unknown	23-24	2020	NextSeq 500	ERP141886	ERS13617637	ERR10431444	ERX9958962
1002812	Klebsiella pneumoniae	urine	SA	h	43-44	2020	NextSeq 500	ERP141886	ERS13618049	ERR10431850	ERX9959368
1000937	Escherichia coli	blood	EU	unknown	23-24	2020	NextSeq 500	ERP141886	ERS13617602	ERR10439695	ERX9965227
1000938	Escherichia coli	blood	EU	unknown	23-24	2020	NextSeq 500	ERP141886	ERS13617600	ERR10439057	ERX9964589
1002979	Klebsiella pneumoniae	aspirate	SA	unknown	45-46	2020	NextSeq 500	ERP141886	ERS13618072	ERR10431884	ERX9959402
1000940	Escherichia coli	drainage	EU	unknown	23-24	2020	NextSeq 500	ERP141886	ERS13617621	ERR10431426	ERX9958944
1002990	Staphylococcus aureus	sputum	SA	unknown	47-48	2020	NextSeq 500	ERP141886	ERS13618181	ERR10431988	ERX9959506
1000943	Staphylococcus aureus	biopsy	EU	unknown	23-24	2020	NextSeq 500	ERP141886	ERS13617632	ERR10431430	ERX9958948
1002996	Klebsiella pneumoniae	aspirate	SA	unknown	47-48	2020	NextSeq 500	ERP141886	ERS13618099	ERR10431902	ERX9959420
1003000	Klebsiella pneumoniae	aspirate	SA	unknown	47-48	2020	NextSeq 500	ERP141886	ERS13618100	ERR10431904	ERX9959422
1000954	Klebsiella pneumoniae	urine	NA	unknown	9-10	2020	NextSeq 500	ERP141886	ERS13616191	ERR10441298	ERX9966826
1000958	Staphylococcus aureus	swab (cavity)	NA	unknown	9-10	2020	NextSeq 500	ERP141886	ERS13616202	ERR10441314	ERX9966842
1003008	Klebsiella pneumoniae	sputum	SA	unknown	47-48	2020	NextSeq 500	ERP141886	ERS13618107	ERR10431910	ERX9959428
1003009	Klebsiella pneumoniae	blood	SA	unknown	47-48	2020	NextSeq 500	ERP141886	ERS13618111	ERR10431920	ERX9959438
1000965	Enterococcus faecalis	urine	NA	unknown	9-10	2020	NextSeq 500	ERP141886	ERS13616239	ERR10446190	ERX9970646
1000967	Staphylococcus aureus	lavage	NA	unknown	9-10	2020	NextSeq 500	ERP141886	ERS13616205	ERR10441313	ERX9966841
1000973	Staphylococcus aureus	blood	NA	unknown	9-10	2020	NextSeq 500	ERP141886	ERS13616203	ERR10441319	ERX9966847
1000975	Escherichia coli	faeces	NA	unknown	9-10	2020	NextSeq 500	ERP141886	ERS13616178	ERR10441288	ERX9966816
1000978	Staphylococcus aureus	swab (wound)	NA	unknown	9-10	2020	NextSeq 500	ERP141886	ERS13616204	ERR10441308	ERX9966836
1000980	Staphylococcus aureus	sputum	NA	unknown	9-10	2020	NextSeq 500	ERP141886	ERS13616206	ERR10441311	ERX9966839
1003030	Escherichia coli	urine	SA	unknown	45-46	2020	NextSeq 500	ERP141886	ERS13617942	ERR10431745	ERX9959263
1000990	Staphylococcus aureus	blood	NA	unknown	9-10	2020	NextSeq 500	ERP141886	ERS13616207	ERR10441310	ERX9966838
1000991	Escherichia coli	urine	NA	unknown	9-10	2020	NextSeq 500	ERP141886	ERS13616179	ERR10441296	ERX9966824
1000994	Staphylococcus aureus	sputum	NA	unknown	9-10	2020	NextSeq 500	ERP141886	ERS13616209	ERR10441332	ERX9966860
1000997	Staphylococcus aureus	sputum	NA	unknown	11-12	2020	NextSeq 500	ERP141886	ERS13616210	ERR10441329	ERX9966857
1003048	Staphylococcus aureus	unspecified diagnostic sample	SA	unknown	45-46	2020	NextSeq 500	ERP141886	ERS13618169	ERR10431968	ERX9959486
1001001	Staphylococcus aureus	blood	NA	unknown	11-12	2020	NextSeq 500	ERP141886	ERS13616211	ERR10441325	ERX9966853
1001002	Enterococcus faecalis	aspirate	NA	unknown	9-10	2020	NextSeq 500	ERP141886	ERS13616240	ERR10441461	ERX9966989
1003051	Staphylococcus aureus	blood	SA	unknown	45-46	2020	NextSeq 500	ERP141886	ERS13618170	ERR10431966	ERX9959484
1002892	Klebsiella pneumoniae	urine	SA	h	47-48	2020	NextSeq 500	ERP141886	ERS13618097	ERR10431896	ERX9959414
1001006	Staphylococcus aureus	swab (cavity)	NA	unknown	11-12	2020	NextSeq 500	ERP141886	ERS13616212	ERR10441326	ERX9966854
1001007	Staphylococcus aureus	sputum	NA	unknown	9-10	2020	NextSeq 500	ERP141886	ERS13616208	ERR10441323	ERX9966851
1003054	Staphylococcus aureus	unspecified diagnostic sample	SA	unknown	45-46	2020	NextSeq 500	ERP141886	ERS13618175	ERR10431986	ERX9959504
1003062	Escherichia coli	swab (wound)	SA	unknown	47-48	2020	NextSeq 500	ERP141886	ERS13617990	ERR10431787	ERX9959305
1001015	Staphylococcus aureus	blood	OC	h	25-26	2020	NextSeq 500	ERP141886	ERS13615865	ERR10431317	ERX9958835
1001014	Klebsiella pneumoniae	blood	OC	c	25-26	2020	NextSeq 500	ERP141886	ERS13615853	ERR10431325	ERX9958843
1001018	Enterococcus faecalis	biopsy	OC	c	25-26	2020	NextSeq 500	ERP141886	ERS13615898	ERR10431347	ERX9958865
1003067	Klebsiella pneumoniae	urine	SA	unknown	47-48	2020	NextSeq 500	ERP141886	ERS13618087	ERR10431892	ERX9959410
1001020	Escherichia coli	aspirate	OC	c	25-26	2020	NextSeq 500	ERP141886	ERS13615805	ERR10430849	ERX9958367
1001021	Escherichia coli	blood	OC	h	25-26	2020	NextSeq 500	ERP141886	ERS13615806	ERR10430795	ERX9958313
1003070	Klebsiella pneumoniae	urine	SA	unknown	47-48	2020	NextSeq 500	ERP141886	ERS13618101	ERR10431903	ERX9959421
1003068	Escherichia coli	urine	SA	unknown	47-48	2020	NextSeq 500	ERP141886	ERS13618003	ERR10431804	ERX9959322
1001023	Staphylococcus aureus	aspirate	OC	c	25-26	2020	NextSeq 500	ERP141886	ERS13615866	ERR10431307	ERX9958825
1001024	Escherichia coli	urine	OC	c	25-26	2020	NextSeq 500	ERP141886	ERS13615807	ERR10430726	ERX9958244
1001025	Staphylococcus aureus	swab (superficial and non-surgical)	OC	c	25-26	2020	NextSeq 500	ERP141886	ERS13615867	ERR10431310	ERX9958828
1003074	Staphylococcus aureus	swab (wound)	SA	unknown	47-48	2020	NextSeq 500	ERP141886	ERS13618183	ERR10431985	ERX9959503
1001027	Staphylococcus aureus	swab (wound)	OC	c	25-26	2020	NextSeq 500	ERP141886	ERS13615868	ERR10431321	ERX9958839
1001028	Escherichia coli	blood	OC	c	25-26	2020	NextSeq 500	ERP141886	ERS13615808	ERR10430800	ERX9958318
1003076	Enterococcus faecalis	swab (wound)	SA	unknown	47-48	2020	NextSeq 500	ERP141886	ERS13618225	ERR10432288	ERX9959806
1001029	Klebsiella pneumoniae	blood	OC	h	25-26	2020	NextSeq 500	ERP141886	ERS13615854	ERR10431302	ERX9958820
1001031	Escherichia coli	urine	OC	c	25-26	2020	NextSeq 500	ERP141886	ERS13615809	ERR10430797	ERX9958315
1003080	Staphylococcus aureus	punctate	SA	unknown	47-48	2020	NextSeq 500	ERP141886	ERS13618190	ERR10432286	ERX9959804
1001032	Escherichia coli	swab (superficial and non-surgical)	OC	c	25-26	2020	NextSeq 500	ERP141886	ERS13615810	ERR10430803	ERX9958321
1002898	Enterococcus faecalis	urine	SA	h	47-48	2020	NextSeq 500	ERP141886	ERS13618227	ERR10432285	ERX9959803
1001036	Staphylococcus aureus	swab (superficial and non-surgical)	OC	c	25-26	2020	NextSeq 500	ERP141886	ERS13615869	ERR10431303	ERX9958821
1001037	Staphylococcus aureus	swab (wound)	OC	c	25-26	2020	NextSeq 500	ERP141886	ERS13615870	ERR10431315	ERX9958833
1003085	Enterococcus faecalis	blood	SA	unknown	47-48	2020	NextSeq 500	ERP141886	ERS13618226	ERR10432287	ERX9959805
1001039	Staphylococcus aureus	swab (wound)	OC	c	25-26	2020	NextSeq 500	ERP141886	ERS13615871	ERR10431305	ERX9958823
1003089	Enterococcus faecalis	swab (wound)	SA	unknown	47-48	2020	NextSeq 500	ERP141886	ERS13618228	ERR10432291	ERX9959809
1002900	Klebsiella pneumoniae	urine	SA	h	47-48	2020	NextSeq 500	ERP141886	ERS13618113	ERR10431913	ERX9959431
1001043	Enterococcus faecalis	urine	OC	h	25-26	2020	NextSeq 500	ERP141886	ERS13615899	ERR10431362	ERX9958880
1001044	Escherichia coli	urine	OC	c	25-26	2020	NextSeq 500	ERP141886	ERS13615811	ERR10430727	ERX9958245
1001045	Escherichia coli	blood	OC	c	25-26	2020	NextSeq 500	ERP141886	ERS13615812	ERR10430779	ERX9958297
1001048	Staphylococcus aureus	biopsy	OC	h	25-26	2020	NextSeq 500	ERP141886	ERS13615872	ERR10431326	ERX9958844
1001050	Escherichia coli	urine	OC	c	25-26	2020	NextSeq 500	ERP141886	ERS13615813	ERR10430725	ERX9958243
1003099	Escherichia coli	urine	AS	unknown	47-48	2020	NextSeq 500	ERP141886	ERS13618576	ERR10432641	ERX9960159
1001051	Klebsiella pneumoniae	urine	OC	c	25-26	2020	NextSeq 500	ERP141886	ERS13615855	ERR10431322	ERX9958840
1001053	Escherichia coli	blood	OC	c	25-26	2020	NextSeq 500	ERP141886	ERS13615815	ERR10430723	ERX9958241
1001054	Escherichia coli	urine	OC	c	25-26	2020	NextSeq 500	ERP141886	ERS13615816	ERR10430844	ERX9958362
1003102	Escherichia coli	urine	AS	unknown	47-48	2020	NextSeq 500	ERP141886	ERS13618577	ERR10432638	ERX9960156
1001056	Staphylococcus aureus	swab (superficial and non-surgical)	OC	c	25-26	2020	NextSeq 500	ERP141886	ERS13615873	ERR10431323	ERX9958841
1001057	Escherichia coli	urine	OC	c	25-26	2020	NextSeq 500	ERP141886	ERS13615817	ERR10430798	ERX9958316
1003106	Escherichia coli	urine	AS	unknown	47-48	2020	NextSeq 500	ERP141886	ERS13618578	ERR10432646	ERX9960164
1001059	Staphylococcus aureus	swab (cavity)	OC	h	25-26	2020	NextSeq 500	ERP141886	ERS13615874	ERR10431311	ERX9958829
1001060	Staphylococcus aureus	swab (wound)	OC	h	25-26	2020	NextSeq 500	ERP141886	ERS13615875	ERR10431318	ERX9958836
1001061	Escherichia coli	urine	OC	c	25-26	2020	NextSeq 500	ERP141886	ERS13615818	ERR10430851	ERX9958369
1003110	Escherichia coli	sputum	AS	unknown	47-48	2020	NextSeq 500	ERP141886	ERS13618579	ERR10432647	ERX9960165
1002904	Klebsiella pneumoniae	urine	SA	h	47-48	2020	NextSeq 500	ERP141886	ERS13618110	ERR10431912	ERX9959430
1003107	Klebsiella pneumoniae	urine	AS	unknown	47-48	2020	NextSeq 500	ERP141886	ERS13618596	ERR10432665	ERX9960183
1001065	Escherichia coli	urine	OC	c	25-26	2020	NextSeq 500	ERP141886	ERS13615819	ERR10441129	ERX9966657
1001067	Enterococcus faecalis	urine	OC	h	25-26	2020	NextSeq 500	ERP141886	ERS13615900	ERR10431343	ERX9958861
1001068	Enterococcus faecalis	urine	OC	h	25-26	2020	NextSeq 500	ERP141886	ERS13615901	ERR10431345	ERX9958863
1001071	Staphylococcus aureus	swab (superficial and non-surgical)	OC	c	25-26	2020	NextSeq 500	ERP141886	ERS13615876	ERR10431319	ERX9958837
1003120	Escherichia coli	urine	AS	unknown	49-50	2020	NextSeq 500	ERP141886	ERS13618580	ERR10432649	ERX9960167
1001073	Escherichia coli	urine	OC	h	25-26	2020	NextSeq 500	ERP141886	ERS13615820	ERR10430842	ERX9958360
1001072	Klebsiella pneumoniae	urine	OC	c	25-26	2020	NextSeq 500	ERP141886	ERS13615856	ERR10431328	ERX9958846
1001076	Staphylococcus aureus	swab (superficial and non-surgical)	AF	c	15-16	2020	NextSeq 500	ERP141886	ERS13617516	ERR10438968	ERX9964500
1001077	Enterococcus faecalis	urine	AF	c	15-16	2020	NextSeq 500	ERP141886	ERS13617563	ERR10439012	ERX9964544
1003125	Klebsiella pneumoniae	sputum	AS	unknown	49-50	2020	NextSeq 500	ERP141886	ERS13618597	ERR10432669	ERX9960187
1003126	Klebsiella pneumoniae	urine	AS	unknown	49-50	2020	NextSeq 500	ERP141886	ERS13618598	ERR10432670	ERX9960188
1003127	Klebsiella pneumoniae	sputum	AS	unknown	49-50	2020	NextSeq 500	ERP141886	ERS13618599	ERR10432672	ERX9960190
1003129	Staphylococcus aureus	sputum	AS	unknown	49-50	2020	NextSeq 500	ERP141886	ERS13618620	ERR10432709	ERX9960227
1003131	Staphylococcus aureus	swab (wound)	AS	unknown	49-50	2020	NextSeq 500	ERP141886	ERS13618621	ERR10432697	ERX9960215
1003132	Escherichia coli	urine	AS	unknown	49-50	2020	NextSeq 500	ERP141886	ERS13618581	ERR10432656	ERX9960174
1001086	Staphylococcus aureus	swab (wound)	AF	c	17-18	2020	NextSeq 500	ERP141886	ERS13617518	ERR10438967	ERX9964499
1002909	Klebsiella pneumoniae	urine	SA	unknown	45-46	2020	NextSeq 500	ERP141886	ERS13618071	ERR10431871	ERX9959389
1003135	Klebsiella pneumoniae	urine	AS	unknown	49-50	2020	NextSeq 500	ERP141886	ERS13618600	ERR10432677	ERX9960195
1001090	Escherichia coli	swab (cavity)	AF	c	15-16	2020	NextSeq 500	ERP141886	ERS13617422	ERR10438846	ERX9964378
1003138	Klebsiella pneumoniae	sputum	AS	unknown	49-50	2020	NextSeq 500	ERP141886	ERS13618601	ERR10432671	ERX9960189
1001093	Escherichia coli	swab (wound)	AF	h	15-16	2020	NextSeq 500	ERP141886	ERS13617423	ERR10438847	ERX9964379
1003141	Escherichia coli	urine	AS	unknown	49-50	2020	NextSeq 500	ERP141886	ERS13618582	ERR10432655	ERX9960173
1001095	Escherichia coli	swab (cavity)	AF	h	15-16	2020	NextSeq 500	ERP141886	ERS13617429	ERR10438853	ERX9964385
1001094	Klebsiella pneumoniae	swab (wound)	AF	c	15-16	2020	NextSeq 500	ERP141886	ERS13617475	ERR10438910	ERX9964442
1001097	Klebsiella pneumoniae	blood	AF	c	15-16	2020	NextSeq 500	ERP141886	ERS13617479	ERR10438912	ERX9964444
1003145	Klebsiella pneumoniae	swab (wound)	AS	unknown	49-50	2020	NextSeq 500	ERP141886	ERS13618602	ERR10432689	ERX9960207
1001099	Escherichia coli	blood	AF	c	17-18	2020	NextSeq 500	ERP141886	ERS13617433	ERR10438855	ERX9964387
1003148	Klebsiella pneumoniae	sputum	AS	unknown	49-50	2020	NextSeq 500	ERP141886	ERS13618604	ERR10432686	ERX9960204
1003149	Escherichia coli	urine	AS	unknown	49-50	2020	NextSeq 500	ERP141886	ERS13618583	ERR10432660	ERX9960178
1001102	Klebsiella pneumoniae	swab (wound)	AF	h	21-22	2020	NextSeq 500	ERP141886	ERS13617484	ERR10438916	ERX9964448
1001101	Klebsiella pneumoniae	blood	AF	c	15-16	2020	NextSeq 500	ERP141886	ERS13617482	ERR10438918	ERX9964450
1001103	Escherichia coli	urine	AF	c	19-20	2020	NextSeq 500	ERP141886	ERS13617436	ERR10438862	ERX9964394
1001104	Escherichia coli	urine	AF	h	15-16	2020	NextSeq 500	ERP141886	ERS13617424	ERR10438848	ERX9964380
1001105	Escherichia coli	urine	AF	c	15-16	2020	NextSeq 500	ERP141886	ERS13617427	ERR10438852	ERX9964384
1001106	Escherichia coli	urine	AF	h	15-16	2020	NextSeq 500	ERP141886	ERS13617421	ERR10438843	ERX9964375
1003153	Escherichia coli	urine	AS	unknown	51-52	2020	NextSeq 500	ERP141886	ERS13618584	ERR10432652	ERX9960170
1003155	Escherichia coli	blood	AS	unknown	51-52	2020	NextSeq 500	ERP141886	ERS13618585	ERR10432667	ERX9960185
1001109	Escherichia coli	urine	AF	h	15-16	2020	NextSeq 500	ERP141886	ERS13617430	ERR10438854	ERX9964386
1003156	Escherichia coli	blood	AS	unknown	51-52	2020	NextSeq 500	ERP141886	ERS13618586	ERR10432666	ERX9960184
1001111	Escherichia coli	urine	AF	c	15-16	2020	NextSeq 500	ERP141886	ERS13617426	ERR10438851	ERX9964383
1003157	Escherichia coli	urine	AS	unknown	39-40	2020	NextSeq 500	ERP141886	ERS13615942	ERR10441123	ERX9966651
1001115	Klebsiella pneumoniae	blood	AF	h	15-16	2020	NextSeq 500	ERP141886	ERS13617478	ERR10438913	ERX9964445
1003164	Escherichia coli	urine	AS	unknown	39-40	2020	NextSeq 500	ERP141886	ERS13615944	ERR10436029	ERX9962502
1001120	Staphylococcus aureus	swab (wound)	AF	c	15-16	2020	NextSeq 500	ERP141886	ERS13617514	ERR10438966	ERX9964498
1003169	Escherichia coli	urine	AS	unknown	5-6	2020	NextSeq 500	ERP141886	ERS13615945	ERR10446200	ERX9970656
1001122	Escherichia coli	urine	AF	c	17-18	2020	NextSeq 500	ERP141886	ERS13617435	ERR10438859	ERX9964391
1001126	Klebsiella pneumoniae	blood	AF	c	15-16	2020	NextSeq 500	ERP141886	ERS13617481	ERR10438915	ERX9964447
1001128	Escherichia coli	urine	AF	c	15-16	2020	NextSeq 500	ERP141886	ERS13617425	ERR10438849	ERX9964381
1001129	Staphylococcus aureus	urine	AF	c	15-16	2020	NextSeq 500	ERP141886	ERS13617515	ERR10438964	ERX9964496
1003176	Escherichia coli	swab (superficial and non-surgical)	AS	unknown	9-10	2020	NextSeq 500	ERP141886	ERS13615930	ERR10435883	ERX9962392
1003182	Escherichia coli	urine	AS	unknown	17-18	2020	NextSeq 500	ERP141886	ERS13615931	ERR10435876	ERX9962386
1003183	Escherichia coli	urine	AS	unknown	17-18	2020	NextSeq 500	ERP141886	ERS13615932	ERR10441095	ERX9966623
1001134	Klebsiella pneumoniae	swab (cavity)	AF	h	15-16	2020	NextSeq 500	ERP141886	ERS13617483	ERR10438917	ERX9964449
1003186	Escherichia coli	urine	AS	unknown	17-18	2020	NextSeq 500	ERP141886	ERS13615934	ERR10435942	ERX9962431
1001139	Staphylococcus aureus	swab (superficial and non-surgical)	AF	c	15-16	2020	NextSeq 500	ERP141886	ERS13617517	ERR10438969	ERX9964501
1003187	Escherichia coli	aspirate	AS	unknown	17-18	2020	NextSeq 500	ERP141886	ERS13615935	ERR10435877	ERX9962387
1003189	Escherichia coli	urine	AS	unknown	23-24	2020	NextSeq 500	ERP141886	ERS13615936	ERR10435916	ERX9962405
1001144	Klebsiella pneumoniae	sputum	EU	unknown	7-8	2020	NextSeq 500	ERP141886	ERS13615732	ERR10430236	ERX9957754
1001145	Klebsiella pneumoniae	urine	EU	unknown	9-10	2020	NextSeq 500	ERP141886	ERS13615733	ERR10430227	ERX9957745
1001148	Staphylococcus aureus	swab (cavity)	EU	unknown	7-8	2020	NextSeq 500	ERP141886	ERS13615742	ERR10430211	ERX9957729
1003196	Escherichia coli	urine	AS	unknown	31-32	2020	NextSeq 500	ERP141886	ERS13615937	ERR10441104	ERX9966632
1003197	Escherichia coli	urine	AS	unknown	31-32	2020	NextSeq 500	ERP141886	ERS13615938	ERR10441084	ERX9966612
1001154	Staphylococcus aureus	swab (wound)	EU	unknown	9-10	2020	NextSeq 500	ERP141886	ERS13615743	ERR10430208	ERX9957726
1003202	Escherichia coli	urine	AS	unknown	39-40	2020	NextSeq 500	ERP141886	ERS13615940	ERR10441080	ERX9966608
1001156	Escherichia coli	urine	EU	unknown	9-10	2020	NextSeq 500	ERP141886	ERS13615723	ERR10436005	ERX9962489
1003204	Escherichia coli	sputum	AS	unknown	39-40	2020	NextSeq 500	ERP141886	ERS13615941	ERR10441077	ERX9966605
1001161	Escherichia coli	swab (cavity)	EU	unknown	9-10	2020	NextSeq 500	ERP141886	ERS13615722	ERR10441082	ERX9966610
1003210	Escherichia coli	urine	AS	unknown	49-50	2020	NextSeq 500	ERP141886	ERS13615946	ERR10441078	ERX9966606
1001165	Staphylococcus aureus	lavage	EU	unknown	9-10	2020	NextSeq 500	ERP141886	ERS13615744	ERR10430204	ERX9957722
1001166	Staphylococcus aureus	lavage	EU	unknown	9-10	2020	NextSeq 500	ERP141886	ERS13615745	ERR10430206	ERX9957724
1003215	Escherichia coli	urine	AS	unknown	41-42	2020	NextSeq 500	ERP141886	ERS13615947	ERR10441087	ERX9966615
1003224	Staphylococcus aureus	blood	AF	unknown	43-44	2020	NextSeq 500	ERP141886	ERS13617520	ERR10438978	ERX9964510
1003225	Escherichia coli	swab (wound)	AF	unknown	43-44	2020	NextSeq 500	ERP141886	ERS13617438	ERR10438864	ERX9964396
1003227	Escherichia coli	swab (cavity)	AF	unknown	43-44	2020	NextSeq 500	ERP141886	ERS13617439	ERR10438865	ERX9964397
1001179	Klebsiella pneumoniae	sputum	EU	unknown	19-20	2020	NextSeq 500	ERP141886	ERS13615735	ERR10441128	ERX9966656
1003231	Escherichia coli		AF	unknown	45-46	2020	NextSeq 500	ERP141886	ERS13617468	ERR10438904	ERX9964436
1003233	Staphylococcus aureus	swab (wound)	AF	unknown	45-46	2020	NextSeq 500	ERP141886	ERS13617530	ERR10438982	ERX9964514
1001185	Escherichia coli	urine	EU	unknown	21-22	2020	NextSeq 500	ERP141886	ERS13615724	ERR10430215	ERX9957733
1001187	Staphylococcus aureus	swab (wound)	EU	unknown	23-24	2020	NextSeq 500	ERP141886	ERS13615746	ERR10430226	ERX9957744
1001188	Escherichia coli	urine	EU	unknown	23-24	2020	NextSeq 500	ERP141886	ERS13615725	ERR10430229	ERX9957747
1003237	Staphylococcus aureus	swab (wound)	AF	unknown	47-48	2020	NextSeq 500	ERP141886	ERS13617531	ERR10438988	ERX9964520
1001190	Escherichia coli	sputum	EU	unknown	23-24	2020	NextSeq 500	ERP141886	ERS13615726	ERR10441100	ERX9966628
1003239	Klebsiella pneumoniae		AF	unknown	5-6	2021	NextSeq 500	ERP141886	ERS13617502	ERR10438955	ERX9964487
1001192	Klebsiella pneumoniae	swab (cavity)	EU	unknown	23-24	2020	NextSeq 500	ERP141886	ERS13615736	ERR10430217	ERX9957735
1003241	Klebsiella pneumoniae	swab (wound)	AF	unknown	7-8	2021	NextSeq 500	ERP141886	ERS13617503	ERR10438956	ERX9964488
1001193	Escherichia coli	swab (cavity)	EU	unknown	23-24	2020	NextSeq 500	ERP141886	ERS13615727	ERR10441112	ERX9966640
1001194	Escherichia coli	urine	EU	unknown	25-26	2020	NextSeq 500	ERP141886	ERS13615728	ERR10441121	ERX9966649
1001195	Escherichia coli	sputum	EU	unknown	25-26	2020	NextSeq 500	ERP141886	ERS13615729	ERR10430237	ERX9957755
1003242	Escherichia coli	urine	AF	unknown	9-10	2021	NextSeq 500	ERP141886	ERS13617470	ERR10438903	ERX9964435
1003245	Escherichia coli	swab (wound)	AF	unknown	11-12	2021	NextSeq 500	ERP141886	ERS13617472	ERR10438902	ERX9964434
1003246	Escherichia coli	urine	AF	unknown	9-10	2021	NextSeq 500	ERP141886	ERS13617471	ERR10438906	ERX9964438
1003247	Escherichia coli	urine	AF	unknown	13-14	2021	NextSeq 500	ERP141886	ERS13617473	ERR10438907	ERX9964439
1003248	Escherichia coli	swab (wound)	AF	unknown	13-14	2021	NextSeq 500	ERP141886	ERS13617474	ERR10438911	ERX9964443
1003249	Escherichia coli	urine	AF	unknown	9-10	2020	NextSeq 500	ERP141886	ERS13617291	ERR10438710	ERX9964242
1001198	Enterococcus faecalis	swab (wound)	EU	unknown	25-26	2020	NextSeq 500	ERP141886	ERS13615754	ERR10430284	ERX9957802
1001196	Klebsiella pneumoniae	sputum	EU	unknown	25-26	2020	NextSeq 500	ERP141886	ERS13615737	ERR10441120	ERX9966648
1003252	Klebsiella pneumoniae	blood	AF	unknown	9-10	2020	NextSeq 500	ERP141886	ERS13617306	ERR10438726	ERX9964258
1003259	Klebsiella pneumoniae	blood	AF	unknown	9-10	2020	NextSeq 500	ERP141886	ERS13617303	ERR10438722	ERX9964254
1001214	Escherichia coli	urine	AF	unknown	23-24	2020	NextSeq 500	ERP141886	ERS13616114	ERR10441251	ERX9966779
1001215	Escherichia coli	urine	AF	unknown	21-22	2020	NextSeq 500	ERP141886	ERS13616108	ERR10441225	ERX9966753
1003264	Escherichia coli	faeces	AF	unknown	9-10	2020	NextSeq 500	ERP141886	ERS13617292	ERR10438715	ERX9964247
1001217	Escherichia coli	urine	AF	unknown	17-18	2020	NextSeq 500	ERP141886	ERS13616103	ERR10441242	ERX9966770
1003266	Staphylococcus aureus	swab (wound)	AF	unknown	9-10	2020	NextSeq 500	ERP141886	ERS13617316	ERR10438738	ERX9964270
1001218	Escherichia coli	swab (cavity)	AF	unknown	17-18	2020	NextSeq 500	ERP141886	ERS13616104	ERR10441227	ERX9966755
1003269	Klebsiella pneumoniae	punctate	AF	unknown	9-10	2020	NextSeq 500	ERP141886	ERS13617310	ERR10438729	ERX9964261
1002774	Klebsiella pneumoniae	swab (cavity)	SA	h	45-46	2020	NextSeq 500	ERP141886	ERS13618063	ERR10431856	ERX9959374
1001227	Escherichia coli	faeces	AF	unknown	21-22	2020	NextSeq 500	ERP141886	ERS13616109	ERR10446195	ERX9970651
1003277	Klebsiella pneumoniae	punctate	AF	unknown	11-12	2020	NextSeq 500	ERP141886	ERS13617311	ERR10438731	ERX9964263
1003278	Klebsiella pneumoniae	aspirate	AF	unknown	11-12	2020	NextSeq 500	ERP141886	ERS13617313	ERR10438735	ERX9964267
1001231	Escherichia coli	urine	AF	unknown	23-24	2020	NextSeq 500	ERP141886	ERS13616113	ERR10441232	ERX9966760
1003282	Escherichia coli	urine	AF	unknown	11-12	2020	NextSeq 500	ERP141886	ERS13617299	ERR10438720	ERX9964252
1003286	Staphylococcus aureus	blood	AF	unknown	11-12	2020	NextSeq 500	ERP141886	ERS13617317	ERR10438739	ERX9964271
1001240	Escherichia coli	urine	AF	unknown	25-26	2020	NextSeq 500	ERP141886	ERS13616116	ERR10441203	ERX9966731
1001244	Escherichia coli	urine	AF	unknown	25-26	2020	NextSeq 500	ERP141886	ERS13616118	ERR10441228	ERX9966756
1003293	Staphylococcus aureus	swab (wound)	AF	unknown	11-12	2020	NextSeq 500	ERP141886	ERS13617318	ERR10438740	ERX9964272
1001246	Staphylococcus aureus	unspecified diagnostic sample	AF	unknown	27-28	2020	NextSeq 500	ERP141886	ERS13616147	ERR10441452	ERX9966980
1001245	Escherichia coli	urine	AF	unknown	25-26	2020	NextSeq 500	ERP141886	ERS13616119	ERR10441200	ERX9966728
1001249	Escherichia coli	unspecified diagnostic sample	AF	unknown	27-28	2020	NextSeq 500	ERP141886	ERS13616123	ERR10441212	ERX9966740
1001262	Escherichia coli	urine	EU	unknown	29-30	2020	NextSeq 500	ERP141886	ERS13618403	ERR10432463	ERX9959981
1001263	Staphylococcus aureus	swab (wound)	EU	unknown	29-30	2020	NextSeq 500	ERP141886	ERS13618451	ERR10432497	ERX9960015
1001267	Escherichia coli	urine	EU	unknown	31-32	2020	NextSeq 500	ERP141886	ERS13618404	ERR10432478	ERX9959996
1001271	Staphylococcus aureus	biopsy	EU	unknown	31-32	2020	NextSeq 500	ERP141886	ERS13618452	ERR10432516	ERX9960034
1001274	Escherichia coli	urine	EU	unknown	31-32	2020	NextSeq 500	ERP141886	ERS13618405	ERR10432462	ERX9959980
1001281	Escherichia coli	urine	EU	unknown	31-32	2020	NextSeq 500	ERP141886	ERS13618406	ERR10432458	ERX9959976
1001283	Escherichia coli	urine	EU	unknown	31-32	2020	NextSeq 500	ERP141886	ERS13618408	ERR10432490	ERX9960008
1001284	Escherichia coli	urine	EU	unknown	31-32	2020	NextSeq 500	ERP141886	ERS13618407	ERR10432474	ERX9959992
1001287	Staphylococcus aureus	swab (wound)	EU	unknown	31-32	2020	NextSeq 500	ERP141886	ERS13618453	ERR10432515	ERX9960033
1001288	Enterococcus faecalis	urine	EU	unknown	31-32	2020	NextSeq 500	ERP141886	ERS13618488	ERR10432559	ERX9960077
1001289	Escherichia coli	urine	EU	unknown	31-32	2020	NextSeq 500	ERP141886	ERS13618409	ERR10432470	ERX9959988
1001290	Escherichia coli	urine	EU	unknown	31-32	2020	NextSeq 500	ERP141886	ERS13618410	ERR10432466	ERX9959984
1001296	Escherichia coli	blood	EU	unknown	31-32	2020	NextSeq 500	ERP141886	ERS13618414	ERR10432486	ERX9960004
1001297	Escherichia coli	urine	EU	unknown	31-32	2020	NextSeq 500	ERP141886	ERS13618415	ERR10432468	ERX9959986
1001303	Staphylococcus aureus	swab (cavity)	EU	unknown	31-32	2020	NextSeq 500	ERP141886	ERS13618454	ERR10432513	ERX9960031
1002952	Klebsiella pneumoniae	sputum	SA	unknown	47-48	2020	NextSeq 500	ERP141886	ERS13618098	ERR10431897	ERX9959415
1001307	Escherichia coli	urine	EU	unknown	31-32	2020	NextSeq 500	ERP141886	ERS13618416	ERR10432475	ERX9959993
1001308	Enterococcus faecalis	urine	EU	unknown	31-32	2020	NextSeq 500	ERP141886	ERS13618492	ERR10432555	ERX9960073
1001309	Escherichia coli	biopsy	EU	unknown	31-32	2020	NextSeq 500	ERP141886	ERS13618417	ERR10432473	ERX9959991
1001310	Enterococcus faecalis	swab (wound)	EU	unknown	31-32	2020	NextSeq 500	ERP141886	ERS13618493	ERR10432553	ERX9960071
1001313	Enterococcus faecalis	urine	EU	unknown	31-32	2020	NextSeq 500	ERP141886	ERS13618489	ERR10432547	ERX9960065
1001314	Escherichia coli	urine	EU	unknown	31-32	2020	NextSeq 500	ERP141886	ERS13618411	ERR10432469	ERX9959987
1001315	Escherichia coli	urine	EU	unknown	31-32	2020	NextSeq 500	ERP141886	ERS13618412	ERR10432471	ERX9959989
1001316	Enterococcus faecalis	urine	EU	unknown	31-32	2020	NextSeq 500	ERP141886	ERS13618490	ERR10432550	ERX9960068
1001318	Escherichia coli	urine	EU	unknown	31-32	2020	NextSeq 500	ERP141886	ERS13618413	ERR10432472	ERX9959990
1001327	Staphylococcus aureus	unspecified diagnostic sample	AS	unknown	31-32	2020	NextSeq 500	ERP141886	ERS13617739	ERR10431540	ERX9959058
1001328	Escherichia coli	urine	AS	unknown	31-32	2020	NextSeq 500	ERP141886	ERS13617680	ERR10431505	ERX9959023
1001330	Escherichia coli	urine	AS	unknown	33-34	2020	NextSeq 500	ERP141886	ERS13617683	ERR10431480	ERX9958998
1001334	Escherichia coli	urine	AS	unknown	31-32	2020	NextSeq 500	ERP141886	ERS13617682	ERR10431491	ERX9959009
1001335	Escherichia coli	urine	AS	unknown	33-34	2020	NextSeq 500	ERP141886	ERS13617686	ERR10431500	ERX9959018
1001338	Escherichia coli	urine	AS	unknown	33-34	2020	NextSeq 500	ERP141886	ERS13617687	ERR10431490	ERX9959008
1001341	Staphylococcus aureus	unspecified diagnostic sample	AS	unknown	33-34	2020	NextSeq 500	ERP141886	ERS13617741	ERR10431547	ERX9959065
1001343	Staphylococcus aureus	unspecified diagnostic sample	AS	unknown	33-34	2020	NextSeq 500	ERP141886	ERS13617742	ERR10431545	ERX9959063
1001354	Escherichia coli	urine	AS	unknown	33-34	2020	NextSeq 500	ERP141886	ERS13617692	ERR10431483	ERX9959001
1001360	Escherichia coli	unspecified diagnostic sample	AS	unknown	33-34	2020	NextSeq 500	ERP141886	ERS13617698	ERR10431495	ERX9959013
1001362	Escherichia coli	unspecified diagnostic sample	AS	unknown	33-34	2020	NextSeq 500	ERP141886	ERS13617693	ERR10431489	ERX9959007
1001364	Escherichia coli	urine	AS	unknown	33-34	2020	NextSeq 500	ERP141886	ERS13617696	ERR10431526	ERX9959044
1001367	Escherichia coli	blood	AS	unknown	33-34	2020	NextSeq 500	ERP141886	ERS13617700	ERR10431497	ERX9959015
1001368	Staphylococcus aureus	unspecified diagnostic sample	AS	unknown	33-34	2020	NextSeq 500	ERP141886	ERS13617746	ERR10431552	ERX9959070
1001374	Staphylococcus aureus	unspecified diagnostic sample	AS	unknown	33-34	2020	NextSeq 500	ERP141886	ERS13617743	ERR10431539	ERX9959057
1001376	Staphylococcus aureus	unspecified diagnostic sample	AS	unknown	33-34	2020	NextSeq 500	ERP141886	ERS13617744	ERR10431553	ERX9959071
1001377	Staphylococcus aureus	unspecified diagnostic sample	AS	unknown	33-34	2020	NextSeq 500	ERP141886	ERS13617745	ERR10431543	ERX9959061
1001379	Escherichia coli	urine	AS	unknown	33-34	2020	NextSeq 500	ERP141886	ERS13617701	ERR10431502	ERX9959020
1001381	Escherichia coli	urine	AS	unknown	33-34	2020	NextSeq 500	ERP141886	ERS13617702	ERR10431504	ERX9959022
1001383	Escherichia coli	unspecified diagnostic sample	AS	unknown	33-34	2020	NextSeq 500	ERP141886	ERS13617703	ERR10439758	ERX9965290
1001386	Staphylococcus aureus	unspecified diagnostic sample	AS	unknown	33-34	2020	NextSeq 500	ERP141886	ERS13617747	ERR10431555	ERX9959073
1001387	Escherichia coli	unspecified diagnostic sample	AS	unknown	33-34	2020	NextSeq 500	ERP141886	ERS13617704	ERR10431506	ERX9959024
1002699	Klebsiella pneumoniae	aspirate	SA	h	45-46	2020	NextSeq 500	ERP141886	ERS13618079	ERR10431881	ERX9959399
1001389	Staphylococcus aureus	unspecified diagnostic sample	AS	unknown	33-34	2020	NextSeq 500	ERP141886	ERS13617748	ERR10431550	ERX9959068
1001391	Escherichia coli	urine	EU	unknown	31-32	2020	NextSeq 500	ERP141886	ERS13618418	ERR10432495	ERX9960013
1001392	Escherichia coli	urine	EU	unknown	31-32	2020	NextSeq 500	ERP141886	ERS13618419	ERR10432479	ERX9959997
1001393	Escherichia coli	urine	EU	unknown	31-32	2020	NextSeq 500	ERP141886	ERS13618421	ERR10432493	ERX9960011
1001395	Escherichia coli	urine	EU	unknown	31-32	2020	NextSeq 500	ERP141886	ERS13618422	ERR10432480	ERX9959998
1001396	Escherichia coli	urine	EU	unknown	31-32	2020	NextSeq 500	ERP141886	ERS13618423	ERR10432492	ERX9960010
1001401	Klebsiella pneumoniae	swab (superficial and non-surgical)	EU	unknown	33-34	2020	NextSeq 500	ERP141886	ERS13618437	ERR10432521	ERX9960039
1001405	Staphylococcus aureus	sputum	EU	unknown	31-32	2020	NextSeq 500	ERP141886	ERS13618457	ERR10432519	ERX9960037
1001406	Escherichia coli	swab (cavity)	EU	unknown	33-34	2020	NextSeq 500	ERP141886	ERS13618420	ERR10432483	ERX9960001
1001407	Escherichia coli	urine	EU	unknown	33-34	2020	NextSeq 500	ERP141886	ERS13618424	ERR10432477	ERX9959995
1001410	Escherichia coli	urine	EU	unknown	33-34	2020	NextSeq 500	ERP141886	ERS13618425	ERR10432491	ERX9960009
1001412	Escherichia coli	urine	EU	unknown	33-34	2020	NextSeq 500	ERP141886	ERS13618426	ERR10432484	ERX9960002
1001413	Staphylococcus aureus	biopsy	EU	unknown	33-34	2020	NextSeq 500	ERP141886	ERS13618459	ERR10432520	ERX9960038
1001420	Escherichia coli	urine	EU	unknown	33-34	2020	NextSeq 500	ERP141886	ERS13618429	ERR10432482	ERX9960000
1001428	Staphylococcus aureus	swab (cavity)	EU	unknown	33-34	2020	NextSeq 500	ERP141886	ERS13618461	ERR10432525	ERX9960043
1001431	Escherichia coli	swab (cavity)	EU	unknown	33-34	2020	NextSeq 500	ERP141886	ERS13618427	ERR10432481	ERX9959999
1001432	Escherichia coli	urine	EU	unknown	33-34	2020	NextSeq 500	ERP141886	ERS13618428	ERR10432485	ERX9960003
1001434	Staphylococcus aureus	swab (cavity)	EU	unknown	33-34	2020	NextSeq 500	ERP141886	ERS13618458	ERR10432524	ERX9960042
1001435	Escherichia coli	biopsy	EU	unknown	33-34	2020	NextSeq 500	ERP141886	ERS13618430	ERR10432488	ERX9960006
1001436	Staphylococcus aureus	swab (superficial and non-surgical)	EU	unknown	33-34	2020	NextSeq 500	ERP141886	ERS13618460	ERR10432517	ERX9960035
1001437	Klebsiella pneumoniae	blood	EU	unknown	33-34	2020	NextSeq 500	ERP141886	ERS13618440	ERR10432500	ERX9960018
1001441	Enterococcus faecalis	biopsy	EU	unknown	33-34	2020	NextSeq 500	ERP141886	ERS13618494	ERR10432552	ERX9960070
1001442	Escherichia coli	swab (cavity)	EU	unknown	33-34	2020	NextSeq 500	ERP141886	ERS13618431	ERR10432487	ERX9960005
1001444	Staphylococcus aureus	biopsy	EU	unknown	33-34	2020	NextSeq 500	ERP141886	ERS13618462	ERR10432522	ERX9960040
1000131	Escherichia coli	blood	EU	unknown	9-10	2020	NextSeq 500	ERP141886	ERS13618352	ERR10432408	ERX9959926
1001446	Escherichia coli	swab (wound)	EU	unknown	33-34	2020	NextSeq 500	ERP141886	ERS13618432	ERR10432494	ERX9960012
1001453	Klebsiella pneumoniae	blood	EU	unknown	33-34	2020	NextSeq 500	ERP141886	ERS13618441	ERR10432502	ERX9960020
1001455	Klebsiella pneumoniae	swab (cavity)	EU	unknown	33-34	2020	NextSeq 500	ERP141886	ERS13618442	ERR10432508	ERX9960026
1001456	Enterococcus faecalis	swab (wound)	EU	unknown	33-34	2020	NextSeq 500	ERP141886	ERS13618495	ERR10432556	ERX9960074
1001457	Staphylococcus aureus	expectorate	EU	unknown	33-34	2020	NextSeq 500	ERP141886	ERS13618463	ERR10432533	ERX9960051
1001459	Staphylococcus aureus	expectorate	EU	unknown	33-34	2020	NextSeq 500	ERP141886	ERS13618464	ERR10432532	ERX9960050
1001460	Escherichia coli	urine	OC	unknown	31-32	2020	NextSeq 500	ERP141886	ERS13615821	ERR10446193	ERX9970649
1001462	Escherichia coli	urine	OC	unknown	31-32	2020	NextSeq 500	ERP141886	ERS13615823	ERR10430804	ERX9958322
1001467	Escherichia coli	urine	OC	unknown	31-32	2020	NextSeq 500	ERP141886	ERS13615826	ERR10430858	ERX9958376
1001468	Escherichia coli	urine	OC	unknown	31-32	2020	NextSeq 500	ERP141886	ERS13615827	ERR10430852	ERX9958370

## Sheet: Extended dataset
sample_id	predicted_species	type	continent	hospital_or_community	week_sampling_from_lab	year_sampling_from_lab	platform_model	study_ena_accession	sample_ena_accession	run_ena_accession	experiment_ena_accession
1000042	Klebsiella variicola	urine	EU	unknown	7-8	2020	NextSeq 500	ERP141886	ERS13616406	ERR10441597	ERX9967125
1000143	Pseudomonas aeruginosa	blood	EU	unknown	9-10	2020	NextSeq 500	ERP141886	ERS13618344	ERR10432430	ERX9959948
1000041	Pseudomonas aeruginosa	urine	EU	unknown	7-8	2020	NextSeq 500	ERP141886	ERS13616357	ERR10441538	ERX9967066
1000048	Pseudomonas aeruginosa	aspirate	EU	unknown	7-8	2020	NextSeq 500	ERP141886	ERS13616358	ERR10441545	ERX9967073
1000045	Pseudomonas aeruginosa	swab (wound)	EU	unknown	7-8	2020	NextSeq 500	ERP141886	ERS13616356	ERR10441541	ERX9967069
1000043	Providencia stuartii	urine	EU	unknown	7-8	2020	NextSeq 500	ERP141886	ERS13616379	ERR10441548	ERX9967076
1000163	Klebsiella variicola	swab (wound)	EU	unknown	9-10	2020	NextSeq 500	ERP141886	ERS13618393	ERR10432450	ERX9959968
1000144	Proteus mirabilis	blood	EU	unknown	9-10	2020	NextSeq 500	ERP141886	ERS13618377	ERR10432451	ERX9959969
1001917	Enterobacter hormaechei	urine	NA	unknown	43-44	2020	NextSeq 500	ERP141886	ERS13616277	ERR10441416	ERX9966944
1001972	Staphylococcus xylosus	urine	AF	unknown	45-46	2020	NextSeq 500	ERP141886	ERS13617560	ERR10439014	ERX9964546
1003105	Pseudomonas aeruginosa	urine	AS	unknown	47-48	2020	NextSeq 500	ERP141886	ERS13618525	ERR10432582	ERX9960100
1001445	Streptococcus oralis	swab (superficial and non-surgical)	EU	unknown	33-34	2020	NextSeq 500	ERP141886	ERS13618475	ERR10432535	ERX9960053
1002690	Klebsiella pneumoniae	lavage	SA	h	45-46	2020	NextSeq 500	ERP141886	ERS13618061	ERR10431861	ERX9959379
1001899	Achromobacter xylosoxidans	unspecified diagnostic sample	NA	unknown	43-44	2020	NextSeq 500	ERP141886	ERS13616270	ERR10441406	ERX9966934
1001082	Staphylococcus epidermidis	swab (wound)	AF	c	15-16	2020	NextSeq 500	ERP141886	ERS13617532	ERR10438985	ERX9964517
1002613	Staphylococcus epidermidis	swab (cavity)	AF	unknown	49-50	2020	NextSeq 500	ERP141886	ERS13618765	ERR10432858	ERX9960376
1001180	Proteus mirabilis	urine	EU	unknown	21-22	2020	NextSeq 500	ERP141886	ERS13615741	ERR10435943	ERX9962432
1002698	Acinetobacter baumannii	unspecified diagnostic sample	SA	h	45-46	2020	NextSeq 500	ERP141886	ERS13617876	ERR10431683	ERX9959201
1002992	Klebsiella pneumoniae	aspirate	SA	unknown	47-48	2020	NextSeq 500	ERP141886	ERS13618085	ERR10431878	ERX9959396
1001423	Staphylococcus haemolyticus	blood	EU	unknown	33-34	2020	NextSeq 500	ERP141886	ERS13618471	ERR10432530	ERX9960048
1001096	Burkholderia cenocepacia	blood	AF	c	15-16	2020	NextSeq 500	ERP141886	ERS13617580	ERR10439030	ERX9964562
1001918	Streptococcus agalactiae	urine	NA	unknown	45-46	2020	NextSeq 500	ERP141886	ERS13616232	ERR10441394	ERX9966922
1001920	Staphylococcus saprophyticus	urine	NA	unknown	45-46	2020	NextSeq 500	ERP141886	ERS13616259	ERR10441444	ERX9966972
1001923	Enterococcus faecium	urine	NA	unknown	43-44	2020	NextSeq 500	ERP141886	ERS13616249	ERR10441410	ERX9966938
1001926	Staphylococcus epidermidis	urine	NA	unknown	43-44	2020	NextSeq 500	ERP141886	ERS13616224	ERR10441365	ERX9966893
1001551	Escherichia coli	urine	AF	unknown	27-28	2020	NextSeq 500	ERP141886	ERS13615973	ERR10436260	ERX9962724
1000243	Enterococcus faecalis	blood	EU	unknown	9-10	2020	NextSeq 500	ERP141886	ERS13617217	ERR10438638	ERX9964170
1001550	Escherichia coli	urine	AF	unknown	25-26	2020	NextSeq 500	ERP141886	ERS13615972	ERR10436246	ERX9962712
1000547	Acinetobacter baumannii	sputum	AS	unknown	9-10	2020	NextSeq 500	ERP141886	ERS13618548	ERR10432615	ERX9960133
1003059	Staphylococcus epidermidis	blood	SA	unknown	45-46	2020	NextSeq 500	ERP141886	ERS13618200	ERR10432267	ERX9959785
1001967	Staphylococcus cohnii	swab (cavity)	AF	unknown	43-44	2020	NextSeq 500	ERP141886	ERS13617572	ERR10439025	ERX9964557
1001136	Enterobacter roggenkampii	swab (wound)	NA	unknown	9-10	2020	NextSeq 500	ERP141886	ERS13616284	ERR10441412	ERX9966940
1001945	Staphylococcus epidermidis	blood	AF	unknown	43-44	2020	NextSeq 500	ERP141886	ERS13617536	ERR10438989	ERX9964521
1002225	Pseudomonas aeruginosa	swab (wound)	SA	unknown	5-6	2020	NextSeq 500	ERP141886	ERS13616288	ERR10441442	ERX9966970
1000728	Klebsiella aerogenes	blood	EU	h	17-18	2020	NextSeq 500	ERP141886	ERS13616736	ERR10437418	ERX9963362
1002256	Salmonella enterica	urine	SA	unknown	5-6	2020	NextSeq 500	ERP141886	ERS13616334	ERR10441507	ERX9967035
1003035	Staphylococcus aureus	swab (wound)	SA	unknown	45-46	2020	NextSeq 500	ERP141886	ERS13618161	ERR10431973	ERX9959491
1002283	Haemophilus influenzae	blood	SA	unknown	5-6	2020	NextSeq 500	ERP141886	ERS13616316	ERR10441489	ERX9967017
1001181	Enterobacter hormaechei	urine	EU	unknown	21-22	2020	NextSeq 500	ERP141886	ERS13615759	ERR10430222	ERX9957740
1003302	Enterococcus faecium	blood	SA	unknown	45-46	2020	NextSeq 500	ERP141886	ERS14260723	ERR10502527	ERX10018891
1001997	Staphylococcus epidermidis	blood	EU	unknown	43-44	2020	NextSeq 500	ERP141886	ERS13617149	ERR10438549	ERX9964103
1000574	Escherichia coli	blood	AS	unknown	7-8	2020	NextSeq 500	ERP141886	ERS13618287	ERR10432347	ERX9959865
1001325	Staphylococcus aureus	unspecified diagnostic sample	AS	unknown	31-32	2020	NextSeq 500	ERP141886	ERS13617740	ERR10431542	ERX9959060
1000587	Pseudomonas aeruginosa	swab (superficial and non-surgical)	AS	unknown	7-8	2020	NextSeq 500	ERP141886	ERS13618276	ERR10432335	ERX9959853
1001323	Pseudomonas aeruginosa	urine	AS	unknown	31-32	2020	NextSeq 500	ERP141886	ERS13617658	ERR10431458	ERX9958976
1000584	Acinetobacter baumannii	blood	AS	unknown	7-8	2020	NextSeq 500	ERP141886	ERS13618281	ERR10432341	ERX9959859
1000581	Klebsiella aerogenes	urine	AS	unknown	7-8	2020	NextSeq 500	ERP141886	ERS13618285	ERR10432344	ERX9959862
1000580	Escherichia coli	urine	AS	unknown	7-8	2020	NextSeq 500	ERP141886	ERS13618290	ERR10432345	ERX9959863
1000578	Pseudomonas aeruginosa	biopsy	AS	unknown	7-8	2020	NextSeq 500	ERP141886	ERS13618275	ERR10432328	ERX9959846
1000576	Proteus mirabilis	biopsy	AS	unknown	7-8	2020	NextSeq 500	ERP141886	ERS13618326	ERR10432387	ERX9959905
1002781	Pseudomonas aeruginosa	aspirate	SA	h	47-48	2020	NextSeq 500	ERP141886	ERS13617849	ERR10431649	ERX9959167
1002119	Clostridioides difficile	faeces	EU	unknown	45-46	2020	NextSeq 500	ERP141886	ERS13616585	ERR10436765	ERX9962953
1002164	Escherichia coli	urine	OC	unknown	45-46	2020	NextSeq 500	ERP141886	ERS13617334	ERR10438753	ERX9964285
1000573	Pseudomonas aeruginosa	urine	AS	unknown	7-8	2020	NextSeq 500	ERP141886	ERS13618274	ERR10432339	ERX9959857
1002796	Klebsiella pneumoniae	aspirate	SA	unknown	47-48	2020	NextSeq 500	ERP141886	ERS13618117	ERR10431919	ERX9959437
1000567	Acinetobacter baumannii	urine	AS	unknown	9-10	2020	NextSeq 500	ERP141886	ERS13618556	ERR10432623	ERX9960141
1000560	Pseudomonas aeruginosa	blood	AS	unknown	9-10	2020	NextSeq 500	ERP141886	ERS13618522	ERR10432585	ERX9960103
1000549	Acinetobacter baumannii	blood	AS	unknown	9-10	2020	NextSeq 500	ERP141886	ERS13618549	ERR10432609	ERX9960127
1000544	Citrobacter koseri	urine	AS	unknown	9-10	2020	NextSeq 500	ERP141886	ERS13618559	ERR10432621	ERX9960139
1001264	Staphylococcus epidermidis	blood	EU	unknown	31-32	2020	NextSeq 500	ERP141886	ERS13618465	ERR10432523	ERX9960041
1000546	Acinetobacter baumannii	sputum	AS	unknown	9-10	2020	NextSeq 500	ERP141886	ERS13618547	ERR10432619	ERX9960137
1000588	Acinetobacter baumannii	aspirate	AS	unknown	9-10	2020	NextSeq 500	ERP141886	ERS13618282	ERR10432340	ERX9959858
1000590	Acinetobacter baumannii	blood	AS	unknown	9-10	2020	NextSeq 500	ERP141886	ERS13618283	ERR10432365	ERX9959883
1001414	Stenotrophomonas maltophilia	biopsy	EU	unknown	33-34	2020	NextSeq 500	ERP141886	ERS13618509	ERR10432565	ERX9960083
1002050	Enterobacter bugandensis	blood	EU	unknown	43-44	2020	NextSeq 500	ERP141886	ERS13617115	ERR10438429	ERX9964067
1000394	Klebsiella pneumoniae	sputum	AF	c	9-10	2020	NextSeq 500	ERP141886	ERS13616966	ERR10438021	ERX9963918
1001400	Citrobacter freundii	swab (cavity)	EU	unknown	31-32	2020	NextSeq 500	ERP141886	ERS13618401	ERR10432476	ERX9959994
1002949	Pseudomonas aeruginosa	sputum	SA	unknown	45-46	2020	NextSeq 500	ERP141886	ERS13617826	ERR10431624	ERX9959142
1002048	Enterobacter bugandensis	aspirate	EU	unknown	43-44	2020	NextSeq 500	ERP141886	ERS13617166	ERR10438587	ERX9964122
1001366	Klebsiella aerogenes	urine	AS	unknown	33-34	2020	NextSeq 500	ERP141886	ERS13617677	ERR10431477	ERX9958995
1002058	Streptococcus agalactiae	swab (superficial and non-surgical)	EU	unknown	43-44	2020	NextSeq 500	ERP141886	ERS13616567	ERR10436739	ERX9962942
1000591	Pseudomonas aeruginosa	urine	AS	unknown	9-10	2020	NextSeq 500	ERP141886	ERS13618277	ERR10432331	ERX9959849
1001234	Staphylococcus aureus	unspecified diagnostic sample	AF	unknown	23-24	2020	NextSeq 500	ERP141886	ERS13616146	ERR10441270	ERX9966798
1001352	Klebsiella pneumoniae	urine	AS	unknown	33-34	2020	NextSeq 500	ERP141886	ERS13617732	ERR10431521	ERX9959039
1002065	Klebsiella michiganensis	urine	EU	unknown	43-44	2020	NextSeq 500	ERP141886	ERS13616594	ERR10436827	ERX9962967
1000607	Citrobacter koseri	unspecified diagnostic sample	AS	unknown	9-10	2020	NextSeq 500	ERP141886	ERS13618284	ERR10432356	ERX9959874
1000959	Bacillus cereus	drainage	NA	unknown	9-10	2020	NextSeq 500	ERP141886	ERS13616252	ERR10441387	ERX9966915
1000593	Escherichia coli	urine	AS	unknown	9-10	2020	NextSeq 500	ERP141886	ERS13618291	ERR10432363	ERX9959881
1000469	Pseudomonas aeruginosa	sputum	EU	h	13-14	2020	NextSeq 500	ERP141886	ERS13616478	ERR10441679	ERX9967207
1000592	Staphylococcus saprophyticus	urine	AS	unknown	9-10	2020	NextSeq 500	ERP141886	ERS13618339	ERR10432413	ERX9959931
1002211	Proteus mirabilis	urine	OC	unknown	45-46	2020	NextSeq 500	ERP141886	ERS13617356	ERR10438782	ERX9964314
1002139	Klebsiella pneumoniae	urine	AF	unknown	9-10	2020	NextSeq 500	ERP141886	ERS13615779	ERR10430297	ERX9957815
1001641	Klebsiella quasipneumoniae	urine	AS	unknown	37-38	2020	NextSeq 500	ERP141886	ERS13617773	ERR10431585	ERX9959103
1000126	Pseudomonas aeruginosa	sputum	EU	unknown	9-10	2020	NextSeq 500	ERP141886	ERS13618343	ERR10432402	ERX9959920
1003184	Pseudomonas aeruginosa	unspecified diagnostic sample	AS	unknown	17-18	2020	NextSeq 500	ERP141886	ERS13615917	ERR10431352	ERX9958870
1000823	Escherichia coli	blood	AS	unknown	19-20	2020	NextSeq 500	ERP141886	ERS13617057	ERR10438211	ERX9964006
1000901	Klebsiella variicola	urine	EU	unknown	23-24	2020	NextSeq 500	ERP141886	ERS13617652	ERR10431462	ERX9958980
1000993	Enterococcus gallinarum	swab (cavity)	NA	unknown	9-10	2020	NextSeq 500	ERP141886	ERS13616251	ERR10441384	ERX9966912
1000039	Enterobacter hormaechei	sputum	EU	unknown	7-8	2020	NextSeq 500	ERP141886	ERS13616405	ERR10441595	ERX9967123
1000040	Proteus mirabilis	urine	EU	unknown	7-8	2020	NextSeq 500	ERP141886	ERS13616378	ERR10441565	ERX9967093
1000987	Enterococcus faecium	urine	NA	unknown	9-10	2020	NextSeq 500	ERP141886	ERS13616246	ERR10441368	ERX9966896
1001846	Staphylococcus haemolyticus	swab (cavity)	EU	unknown	41-42	2020	NextSeq 500	ERP141886	ERS13616034	ERR10441108	ERX9966636
1001683	Acinetobacter baumannii	punctate	AS	h	9-10	2020	NextSeq 500	ERP141886	ERS13616433	ERR10441601	ERX9967129
1000022	Staphylococcus capitis	blood	EU	unknown	7-8	2020	NextSeq 500	ERP141886	ERS13616398	ERR10441583	ERX9967111
1001063	Staphylococcus epidermidis	sputum	OC	c	25-26	2020	NextSeq 500	ERP141886	ERS13615891	ERR10431357	ERX9958875
1000053	Klebsiella michiganensis	urine	EU	unknown	7-8	2020	NextSeq 500	ERP141886	ERS13616407	ERR10441593	ERX9967121
1001825	Serratia liquefaciens	swab (cavity)	EU	unknown	41-42	2020	NextSeq 500	ERP141886	ERS13616019	ERR10436379	ERX9962824
1001816	Acinetobacter ursingii	blood	EU	unknown	41-42	2020	NextSeq 500	ERP141886	ERS13616051	ERR10441111	ERX9966639
1001008	Pseudomonas aeruginosa	urine	NA	unknown	11-12	2020	NextSeq 500	ERP141886	ERS13616170	ERR10441281	ERX9966809
1000972	Achromobacter xylosoxidans	sputum	NA	unknown	9-10	2020	NextSeq 500	ERP141886	ERS13616268	ERR10441401	ERX9966929
1000016	Pseudomonas aeruginosa	urine	EU	unknown	7-8	2020	NextSeq 500	ERP141886	ERS13616352	ERR10441516	ERX9967044
1000051	Stenotrophomonas maltophilia	aspirate	EU	unknown	7-8	2020	NextSeq 500	ERP141886	ERS13616401	ERR10441577	ERX9967105
1001815	Escherichia coli	semen	EU	unknown	41-42	2020	NextSeq 500	ERP141886	ERS13616002	ERR10436360	ERX9962805
1002206	Escherichia coli	blood	OC	unknown	45-46	2020	NextSeq 500	ERP141886	ERS13617346	ERR10438766	ERX9964298
1002422	Pseudomonas aeruginosa	biopsy	AF	unknown	43-44	2020	NextSeq 500	ERP141886	ERS13617394	ERR10438821	ERX9964353
1002423	Serratia marcescens	swab (wound)	AF	unknown	43-44	2020	NextSeq 500	ERP141886	ERS13617512	ERR10438971	ERX9964503
1002181	Proteus mirabilis	urine	OC	unknown	45-46	2020	NextSeq 500	ERP141886	ERS13617355	ERR10438774	ERX9964306
1002185	Streptococcus pyogenes	swab (cavity)	OC	unknown	45-46	2020	NextSeq 500	ERP141886	ERS13617376	ERR10438798	ERX9964330
1002189	Acinetobacter lwoffii	swab (superficial and non-surgical)	OC	unknown	45-46	2020	NextSeq 500	ERP141886	ERS13617387	ERR10438813	ERX9964345
1002224	Citrobacter freundii	swab (cavity)	OC	unknown	45-46	2020	NextSeq 500	ERP141886	ERS13617329	ERR10438749	ERX9964281
1002193	Streptococcus pyogenes	swab (cavity)	OC	unknown	45-46	2020	NextSeq 500	ERP141886	ERS13617377	ERR10438797	ERX9964329
1002221	Escherichia coli	urine	OC	unknown	45-46	2020	NextSeq 500	ERP141886	ERS13617351	ERR10438771	ERX9964303
1002194	Streptococcus pyogenes	swab (cavity)	OC	unknown	45-46	2020	NextSeq 500	ERP141886	ERS13617378	ERR10438796	ERX9964328
1002415	Stenotrophomonas maltophilia	swab (wound)	AS	unknown	47-48	2020	NextSeq 500	ERP141886	ERS13618698	ERR10432771	ERX9960289
1002419	Staphylococcus saprophyticus	blood	AF	unknown	43-44	2020	NextSeq 500	ERP141886	ERS13617573	ERR10439023	ERX9964555
1002212	Proteus mirabilis	urine	OC	unknown	45-46	2020	NextSeq 500	ERP141886	ERS13617357	ERR10438777	ERX9964309
1002220	Escherichia coli	urine	OC	unknown	45-46	2020	NextSeq 500	ERP141886	ERS13617349	ERR10438770	ERX9964302
1002421	Enterobacter hormaechei	biopsy	AF	unknown	43-44	2020	NextSeq 500	ERP141886	ERS13617587	ERR10439044	ERX9964576
1002207	Escherichia coli	urine	OC	unknown	45-46	2020	NextSeq 500	ERP141886	ERS13617347	ERR10438768	ERX9964300
1002196	Klebsiella oxytoca	swab (superficial and non-surgical)	OC	unknown	45-46	2020	NextSeq 500	ERP141886	ERS13617352	ERR10438772	ERX9964304
1002214	Staphylococcus lugdunensis	swab (superficial and non-surgical)	OC	unknown	45-46	2020	NextSeq 500	ERP141886	ERS13617385	ERR10438809	ERX9964341
1002198	Citrobacter freundii	swab (cavity)	OC	unknown	45-46	2020	NextSeq 500	ERP141886	ERS13617328	ERR10438751	ERX9964283
1002199	Klebsiella quasipneumoniae	swab (cavity)	OC	unknown	45-46	2020	NextSeq 500	ERP141886	ERS13617390	ERR10438815	ERX9964347
1002202	Staphylococcus pseudintermedius	swab (superficial and non-surgical)	OC	unknown	45-46	2020	NextSeq 500	ERP141886	ERS13617389	ERR10438812	ERX9964344
1002203	Staphylococcus aureus	swab (wound)	OC	unknown	45-46	2020	NextSeq 500	ERP141886	ERS13617373	ERR10438794	ERX9964326
1002217	Staphylococcus lugdunensis	urine	OC	unknown	45-46	2020	NextSeq 500	ERP141886	ERS13617386	ERR10438811	ERX9964343
1002216	Streptococcus pyogenes	swab (cavity)	OC	unknown	45-46	2020	NextSeq 500	ERP141886	ERS13617379	ERR10438802	ERX9964334
1002331	Acinetobacter baumannii	aspirate	SA	unknown	33-34	2020	NextSeq 500	ERP141886	ERS13616664	ERR10437099	ERX9963116
1002180	Escherichia marmotae	urine	OC	unknown	45-46	2020	NextSeq 500	ERP141886	ERS13617391	ERR10438814	ERX9964346
1002145	Klebsiella pneumoniae	unspecified diagnostic sample	AF	unknown	9-10	2020	NextSeq 500	ERP141886	ERS13615782	ERR10430245	ERX9957763
1002151	Citrobacter freundii	unspecified diagnostic sample	AF	unknown	9-10	2020	NextSeq 500	ERP141886	ERS13615771	ERR10430242	ERX9957760
1002150	Klebsiella pneumoniae	blood	AF	unknown	9-10	2020	NextSeq 500	ERP141886	ERS13615784	ERR10430280	ERX9957798
1002446	Comamonas kerstersii	swab (superficial and non-surgical)	AF	unknown	43-44	2020	NextSeq 500	ERP141886	ERS13617590	ERR10439045	ERX9964577
1002450	Escherichia coli	urine	AF	unknown	43-44	2020	NextSeq 500	ERP141886	ERS13617443	ERR10438869	ERX9964401
1002451	Escherichia coli	urine	AF	unknown	43-44	2020	NextSeq 500	ERP141886	ERS13617444	ERR10438868	ERX9964400
1002149	Klebsiella pneumoniae	urine	AF	unknown	9-10	2020	NextSeq 500	ERP141886	ERS13615783	ERR10430281	ERX9957799
1002452	Escherichia coli	urine	AF	unknown	43-44	2020	NextSeq 500	ERP141886	ERS13617446	ERR10438872	ERX9964404
1002144	Escherichia coli	urine	AF	unknown	9-10	2020	NextSeq 500	ERP141886	ERS13615775	ERR10430290	ERX9957808
1002427	Proteus mirabilis	swab (wound)	AF	unknown	43-44	2020	NextSeq 500	ERP141886	ERS13617508	ERR10438962	ERX9964494
1002143	Klebsiella pneumoniae	urine	AF	unknown	9-10	2020	NextSeq 500	ERP141886	ERS13615781	ERR10430289	ERX9957807
1002459	Pseudomonas aeruginosa	urine	AF	unknown	43-44	2020	NextSeq 500	ERP141886	ERS13617401	ERR10438825	ERX9964357
1002141	Klebsiella pneumoniae	blood	AF	unknown	9-10	2020	NextSeq 500	ERP141886	ERS13615780	ERR10430291	ERX9957809
1002460	Escherichia coli	urine	AF	unknown	43-44	2020	NextSeq 500	ERP141886	ERS13617452	ERR10438873	ERX9964405
1002463	Pseudomonas aeruginosa	aspirate	AF	unknown	43-44	2020	NextSeq 500	ERP141886	ERS13617402	ERR10438829	ERX9964361
1002464	Enterobacter hormaechei	urine	AF	unknown	43-44	2020	NextSeq 500	ERP141886	ERS13617589	ERR10439046	ERX9964578
1002468	Pseudomonas mendocina	swab (wound)	AF	unknown	43-44	2020	NextSeq 500	ERP141886	ERS13617413	ERR10438837	ERX9964369
1002153	Enterobacter hormaechei	urine	AF	unknown	11-12	2020	NextSeq 500	ERP141886	ERS13615795	ERR10430294	ERX9957812
1002159	Staphylococcus aureus	swab (superficial and non-surgical)	OC	unknown	45-46	2020	NextSeq 500	ERP141886	ERS13617363	ERR10438785	ERX9964317
1002160	Staphylococcus aureus	swab (superficial and non-surgical)	OC	unknown	45-46	2020	NextSeq 500	ERP141886	ERS13617361	ERR10438781	ERX9964313
1002175	Escherichia coli	urine	OC	unknown	45-46	2020	NextSeq 500	ERP141886	ERS13617339	ERR10438759	ERX9964291
1002172	Enterococcus faecalis	urine	OC	unknown	45-46	2020	NextSeq 500	ERP141886	ERS13617381	ERR10438800	ERX9964332
1002171	Citrobacter koseri	urine	OC	unknown	45-46	2020	NextSeq 500	ERP141886	ERS13617327	ERR10438748	ERX9964280
1002226	Haemophilus influenzae	blood	SA	unknown	7-8	2020	NextSeq 500	ERP141886	ERS13616314	ERR10441479	ERX9967007
1002168	Morganella morganii	urine	OC	unknown	45-46	2020	NextSeq 500	ERP141886	ERS13617354	ERR10438776	ERX9964308
1002434	Enterococcus faecalis	unspecified diagnostic sample	AF	unknown	43-44	2020	NextSeq 500	ERP141886	ERS13617567	ERR10439015	ERX9964547
1002166	Escherichia coli	urine	OC	unknown	45-46	2020	NextSeq 500	ERP141886	ERS13617335	ERR10438756	ERX9964288
1002165	Staphylococcus saprophyticus	urine	OC	unknown	45-46	2020	NextSeq 500	ERP141886	ERS13617388	ERR10438810	ERX9964342
1002435	Pseudomonas aeruginosa	urine	AF	unknown	43-44	2020	NextSeq 500	ERP141886	ERS13617395	ERR10438819	ERX9964351
1002436	Pseudomonas aeruginosa	urine	AF	unknown	43-44	2020	NextSeq 500	ERP141886	ERS13617396	ERR10438820	ERX9964352
1002440	Pseudomonas aeruginosa	swab (wound)	AF	unknown	43-44	2020	NextSeq 500	ERP141886	ERS13617397	ERR10438818	ERX9964350
1002441	Escherichia coli	urine	AF	unknown	43-44	2020	NextSeq 500	ERP141886	ERS13617440	ERR10438867	ERX9964399
1002442	Pseudomonas aeruginosa	swab (wound)	AF	unknown	43-44	2020	NextSeq 500	ERP141886	ERS13617398	ERR10438824	ERX9964356
1002443	Escherichia coli	urine	AF	unknown	43-44	2020	NextSeq 500	ERP141886	ERS13617441	ERR10438863	ERX9964395
1002162	Streptococcus dysgalactiae	swab (cavity)	OC	unknown	45-46	2020	NextSeq 500	ERP141886	ERS13617380	ERR10438801	ERX9964333
1002413	Staphylococcus epidermidis	punctate	AS	unknown	47-48	2020	NextSeq 500	ERP141886	ERS13618679	ERR10432759	ERX9960277
1002231	Enterobacter cloacae	blood	SA	unknown	5-6	2020	NextSeq 500	ERP141886	ERS13616300	ERR10441446	ERX9966974
1002411	Streptococcus agalactiae	urine	AS	unknown	47-48	2020	NextSeq 500	ERP141886	ERS13618684	ERR10432764	ERX9960282
1002282	Salmonella enterica	blood	SA	unknown	7-8	2020	NextSeq 500	ERP141886	ERS13616345	ERR10441527	ERX9967055
1002280	Salmonella enterica	blood	SA	unknown	7-8	2020	NextSeq 500	ERP141886	ERS13616344	ERR10441500	ERX9967028
1002359	Staphylococcus hominis	blood	AS	unknown	45-46	2020	NextSeq 500	ERP141886	ERS13618681	ERR10432762	ERX9960280
1002279	Neisseria gonorrhoeae	swab (cavity)	SA	unknown	5-6	2020	NextSeq 500	ERP141886	ERS13616299	ERR10441453	ERX9966981
1002363	Staphylococcus hominis	blood	AS	unknown	45-46	2020	NextSeq 500	ERP141886	ERS13618682	ERR10432755	ERX9960273
1002277	Neisseria gonorrhoeae	swab (cavity)	SA	unknown	7-8	2020	NextSeq 500	ERP141886	ERS13616298	ERR10441454	ERX9966982
1002276	Stenotrophomonas maltophilia	blood	SA	unknown	7-8	2020	NextSeq 500	ERP141886	ERS13616346	ERR10441518	ERX9967046
1002275	Salmonella enterica	blood	SA	unknown	7-8	2020	NextSeq 500	ERP141886	ERS13616343	ERR10441525	ERX9967053
1002365	Morganella morganii	urine	AS	unknown	45-46	2020	NextSeq 500	ERP141886	ERS13618663	ERR10432738	ERX9960256
1002274	Salmonella enterica	faeces	SA	unknown	5-6	2020	NextSeq 500	ERP141886	ERS13616342	ERR10441557	ERX9967085
1002368	Pseudomonas aeruginosa	biopsy	AS	unknown	45-46	2020	NextSeq 500	ERP141886	ERS13618638	ERR10432722	ERX9960240
1002369	Acinetobacter baumannii	aspirate	AS	unknown	45-46	2020	NextSeq 500	ERP141886	ERS13618643	ERR10432726	ERX9960244
1002273	Enterobacter cloacae	urine	SA	unknown	7-8	2020	NextSeq 500	ERP141886	ERS13616301	ERR10441439	ERX9966967
1002271	Salmonella enterica	blood	SA	unknown	7-8	2020	NextSeq 500	ERP141886	ERS13616341	ERR10441501	ERX9967029
1002270	Pseudomonas aeruginosa	punctate	SA	unknown	7-8	2020	NextSeq 500	ERP141886	ERS13616291	ERR10441470	ERX9966998
1002370	Staphylococcus haemolyticus	sputum	AS	unknown	47-48	2020	NextSeq 500	ERP141886	ERS13618680	ERR10432751	ERX9960269
1002268	Salmonella enterica	urine	SA	unknown	5-6	2020	NextSeq 500	ERP141886	ERS13616340	ERR10441517	ERX9967045
1002372	Proteus vulgaris	urine	AS	unknown	47-48	2020	NextSeq 500	ERP141886	ERS13618665	ERR10432742	ERX9960260
1002267	Salmonella enterica	faeces	SA	unknown	5-6	2020	NextSeq 500	ERP141886	ERS13616339	ERR10441526	ERX9967054
1002266	Salmonella enterica	blood	SA	unknown	5-6	2020	NextSeq 500	ERP141886	ERS13616338	ERR10441519	ERX9967047
1002357	Pseudomonas aeruginosa	urine	AS	unknown	45-46	2020	NextSeq 500	ERP141886	ERS13618639	ERR10432719	ERX9960237
1002409	Pseudomonas aeruginosa	urine	AS	unknown	47-48	2020	NextSeq 500	ERP141886	ERS13618642	ERR10432714	ERX9960232
1002355	Acinetobacter baumannii	blood	AS	unknown	45-46	2020	NextSeq 500	ERP141886	ERS13618644	ERR10432725	ERX9960243
1002330	Acinetobacter baumannii	aspirate	SA	unknown	33-34	2020	NextSeq 500	ERP141886	ERS13616663	ERR10437086	ERX9963107
1002329	Acinetobacter baumannii	blood	SA	unknown	33-34	2020	NextSeq 500	ERP141886	ERS13616666	ERR10437094	ERX9963114
1002333	Klebsiella variicola	aspirate	SA	unknown	33-34	2020	NextSeq 500	ERP141886	ERS13616725	ERR10437364	ERX9963314
1002337	Acinetobacter baumannii	aspirate	SA	unknown	33-34	2020	NextSeq 500	ERP141886	ERS13616668	ERR10437124	ERX9963133
1002326	Klebsiella variicola	aspirate	SA	unknown	33-34	2020	NextSeq 500	ERP141886	ERS13616724	ERR10437363	ERX9963313
1002325	Acinetobacter baumannii	aspirate	SA	unknown	33-34	2020	NextSeq 500	ERP141886	ERS13616667	ERR10437119	ERX9963129
1002324	Pseudomonas aeruginosa	aspirate	SA	unknown	33-34	2020	NextSeq 500	ERP141886	ERS13616660	ERR10437084	ERX9963105
1002323	Acinetobacter baumannii	blood	SA	unknown	33-34	2020	NextSeq 500	ERP141886	ERS13616662	ERR10437085	ERX9963106
1002318	Acinetobacter baumannii	aspirate	SA	unknown	31-32	2020	NextSeq 500	ERP141886	ERS13616661	ERR10437083	ERX9963104
1002315	Klebsiella aerogenes	blood	SA	unknown	31-32	2020	NextSeq 500	ERP141886	ERS13616669	ERR10437127	ERX9963136
1002314	Klebsiella aerogenes	blood	SA	unknown	33-34	2020	NextSeq 500	ERP141886	ERS13616672	ERR10437138	ERX9963145
1002312	Klebsiella aerogenes	blood	SA	unknown	31-32	2020	NextSeq 500	ERP141886	ERS13616670	ERR10437121	ERX9963130
1002311	Klebsiella pneumoniae	blood	SA	unknown	33-34	2020	NextSeq 500	ERP141886	ERS13616708	ERR10437301	ERX9963268
1002310	Klebsiella aerogenes	blood	SA	unknown	33-34	2020	NextSeq 500	ERP141886	ERS13616671	ERR10437140	ERX9963146
1002339	Klebsiella pneumoniae	aspirate	SA	unknown	33-34	2020	NextSeq 500	ERP141886	ERS13616721	ERR10437357	ERX9963307
1002349	Pseudomonas aeruginosa	unspecified diagnostic sample	SA	unknown	31-32	2020	NextSeq 500	ERP141886	ERS13616659	ERR10437064	ERX9963095
1002307	Acinetobacter baumannii	swab (superficial and non-surgical)	SA	unknown	31-32	2020	NextSeq 500	ERP141886	ERS13616665	ERR10437106	ERX9963117
1002290	Klebsiella oxytoca	swab (wound)	SA	unknown	33-34	2020	NextSeq 500	ERP141886	ERS13616674	ERR10437141	ERX9963147
1002284	Shigella flexneri	faeces	SA	unknown	7-8	2020	NextSeq 500	ERP141886	ERS13616308	ERR10441459	ERX9966987
1002265	Salmonella enterica	faeces	SA	unknown	7-8	2020	NextSeq 500	ERP141886	ERS13616337	ERR10441529	ERX9967057
1002380	Enterobacter hormaechei	punctate	AS	unknown	47-48	2020	NextSeq 500	ERP141886	ERS13618700	ERR10432780	ERX9960298
1002263	Pseudomonas aeruginosa	urine	SA	unknown	7-8	2020	NextSeq 500	ERP141886	ERS13616290	ERR10441437	ERX9966965
1002260	Shigella flexneri	faeces	SA	unknown	7-8	2020	NextSeq 500	ERP141886	ERS13616307	ERR10441456	ERX9966984
1002240	Salmonella enterica	blood	SA	unknown	7-8	2020	NextSeq 500	ERP141886	ERS13616328	ERR10441491	ERX9967019
1002239	Salmonella enterica	blood	SA	unknown	5-6	2020	NextSeq 500	ERP141886	ERS13616327	ERR10441502	ERX9967030
1002238	Pseudomonas aeruginosa	urine	SA	unknown	7-8	2020	NextSeq 500	ERP141886	ERS13616289	ERR10441441	ERX9966969
1002392	Enterococcus faecium	sputum	AS	unknown	47-48	2020	NextSeq 500	ERP141886	ERS13618693	ERR10432772	ERX9960290
1002237	Salmonella enterica	urine	SA	unknown	5-6	2020	NextSeq 500	ERP141886	ERS13616326	ERR10441504	ERX9967032
1002236	Neisseria gonorrhoeae	swab (cavity)	SA	unknown	7-8	2020	NextSeq 500	ERP141886	ERS13616294	ERR10441451	ERX9966979
1002235	Neisseria gonorrhoeae	swab (cavity)	SA	unknown	5-6	2020	NextSeq 500	ERP141886	ERS13616293	ERR10441449	ERX9966977
1002394	Streptococcus agalactiae	urine	AS	unknown	47-48	2020	NextSeq 500	ERP141886	ERS13618683	ERR10432752	ERX9960270
1002395	Enterococcus faecium	blood	AS	unknown	47-48	2020	NextSeq 500	ERP141886	ERS13618695	ERR10432776	ERX9960294
1002397	Acinetobacter baumannii	aspirate	AS	unknown	47-48	2020	NextSeq 500	ERP141886	ERS13618646	ERR10432728	ERX9960246
1002401	Enterococcus faecium	drainage	AS	unknown	47-48	2020	NextSeq 500	ERP141886	ERS13618694	ERR10432778	ERX9960296
1002234	Streptococcus pneumoniae	blood	SA	unknown	7-8	2020	NextSeq 500	ERP141886	ERS13616318	ERR10441478	ERX9967006
1002233	Salmonella enterica	faeces	SA	unknown	5-6	2020	NextSeq 500	ERP141886	ERS13616325	ERR10441488	ERX9967016
1002403	Pseudomonas aeruginosa	urine	AS	unknown	47-48	2020	NextSeq 500	ERP141886	ERS13618641	ERR10432716	ERX9960234
1002405	Serratia marcescens	aspirate	AS	unknown	47-48	2020	NextSeq 500	ERP141886	ERS13618667	ERR10432732	ERX9960250
1002230	Salmonella enterica	blood	SA	unknown	5-6	2020	NextSeq 500	ERP141886	ERS13616324	ERR10441487	ERX9967015
1002406	Enterobacter hormaechei	urine	AS	unknown	47-48	2020	NextSeq 500	ERP141886	ERS13618701	ERR10432809	ERX9960327
1002408	Staphylococcus cohnii	unspecified diagnostic sample	AS	unknown	47-48	2020	NextSeq 500	ERP141886	ERS13618696	ERR10432781	ERX9960299
1002242	Neisseria gonorrhoeae	swab (cavity)	SA	unknown	7-8	2020	NextSeq 500	ERP141886	ERS13616295	ERR10441467	ERX9966995
1002389	Staphylococcus epidermidis	blood	AS	unknown	47-48	2020	NextSeq 500	ERP141886	ERS13618678	ERR10432761	ERX9960279
1002243	Listeria monocytogenes	blood	SA	unknown	7-8	2020	NextSeq 500	ERP141886	ERS13616323	ERR10441469	ERX9966997
1002254	Vibrio cholerae	blood	SA	unknown	7-8	2020	NextSeq 500	ERP141886	ERS13616313	ERR10441515	ERX9967043
1002259	Salmonella enterica	faeces	SA	unknown	5-6	2020	NextSeq 500	ERP141886	ERS13616336	ERR10441503	ERX9967031
1002382	Pseudomonas aeruginosa	urine	AS	unknown	47-48	2020	NextSeq 500	ERP141886	ERS13618640	ERR10432712	ERX9960230
1002258	Streptococcus pneumoniae	drainage	SA	unknown	5-6	2020	NextSeq 500	ERP141886	ERS13616320	ERR10441477	ERX9967005
1002386	Acinetobacter baumannii	aspirate	AS	unknown	47-48	2020	NextSeq 500	ERP141886	ERS13618645	ERR10432721	ERX9960239
1002257	Salmonella enterica	faeces	SA	unknown	7-8	2020	NextSeq 500	ERP141886	ERS13616335	ERR10441528	ERX9967056
1002255	Salmonella enterica	faeces	SA	unknown	5-6	2020	NextSeq 500	ERP141886	ERS13616333	ERR10441506	ERX9967034
1002253	Salmonella enterica	faeces	SA	unknown	5-6	2020	NextSeq 500	ERP141886	ERS13616332	ERR10441531	ERX9967059
1002244	Haemophilus influenzae	blood	SA	unknown	5-6	2020	NextSeq 500	ERP141886	ERS13616315	ERR10441484	ERX9967012
1002252	Shigella flexneri	faeces	SA	unknown	5-6	2020	NextSeq 500	ERP141886	ERS13616306	ERR10441458	ERX9966986
1002251	Neisseria gonorrhoeae	swab (cavity)	SA	unknown	7-8	2020	NextSeq 500	ERP141886	ERS13616297	ERR10441445	ERX9966973
1002388	Staphylococcus epidermidis	blood	AS	unknown	47-48	2020	NextSeq 500	ERP141886	ERS13618677	ERR10432758	ERX9960276
1002250	Escherichia coli	urine	SA	unknown	7-8	2020	NextSeq 500	ERP141886	ERS13616302	ERR10441455	ERX9966983
1002249	Neisseria gonorrhoeae	swab (cavity)	SA	unknown	5-6	2020	NextSeq 500	ERP141886	ERS13616296	ERR10441499	ERX9967027
1002248	Salmonella enterica	blood	SA	unknown	7-8	2020	NextSeq 500	ERP141886	ERS13616331	ERR10441521	ERX9967049
1002247	Streptococcus pneumoniae	blood	SA	unknown	7-8	2020	NextSeq 500	ERP141886	ERS13616319	ERR10441471	ERX9966999
1002246	Salmonella enterica	blood	SA	unknown	7-8	2020	NextSeq 500	ERP141886	ERS13616330	ERR10441539	ERX9967067
1002072	Proteus mirabilis	unspecified diagnostic sample	EU	unknown	43-44	2020	NextSeq 500	ERP141886	ERS13616526	ERR10436571	ERX9962884
1001891	Staphylococcus lugdunensis	swab (wound)	NA	unknown	45-46	2020	NextSeq 500	ERP141886	ERS13616257	ERR10441398	ERX9966926
1001890	Staphylococcus hominis	punctate	NA	unknown	45-46	2020	NextSeq 500	ERP141886	ERS13616229	ERR10441354	ERX9966882
1001888	Pseudomonas aeruginosa	secretion	NA	unknown	43-44	2020	NextSeq 500	ERP141886	ERS13616174	ERR10441286	ERX9966814
1001887	Pseudomonas aeruginosa	unspecified diagnostic sample	NA	unknown	45-46	2020	NextSeq 500	ERP141886	ERS13616172	ERR10441306	ERX9966834
1001884	Staphylococcus epidermidis	swab (superficial and non-surgical)	NA	unknown	45-46	2020	NextSeq 500	ERP141886	ERS13616226	ERR10441345	ERX9966873
1001883	Staphylococcus epidermidis	swab (wound)	NA	unknown	45-46	2020	NextSeq 500	ERP141886	ERS13616227	ERR10441351	ERX9966879
1001882	Staphylococcus epidermidis	punctate	NA	unknown	43-44	2020	NextSeq 500	ERP141886	ERS13616225	ERR10441350	ERX9966878
1001881	Staphylococcus epidermidis	swab (wound)	NA	unknown	43-44	2020	NextSeq 500	ERP141886	ERS13616223	ERR10441347	ERX9966875
1001872	Proteus mirabilis	swab (wound)	EU	unknown	43-44	2020	NextSeq 500	ERP141886	ERS13616018	ERR10436373	ERX9962818
1001871	Staphylococcus haemolyticus	urine	EU	unknown	43-44	2020	NextSeq 500	ERP141886	ERS13616035	ERR10441083	ERX9966611
1001869	Enterococcus faecalis	urine	EU	unknown	43-44	2020	NextSeq 500	ERP141886	ERS13616044	ERR10441118	ERX9966646
1001867	Staphylococcus epidermidis	swab (cavity)	EU	unknown	43-44	2020	NextSeq 500	ERP141886	ERS13616032	ERR10441092	ERX9966620
1001866	Staphylococcus epidermidis	swab (cavity)	EU	unknown	43-44	2020	NextSeq 500	ERP141886	ERS13616031	ERR10436423	ERX9962838
1001865	Staphylococcus epidermidis	swab (cavity)	EU	unknown	43-44	2020	NextSeq 500	ERP141886	ERS13616030	ERR10436421	ERX9962836
1001864	Staphylococcus epidermidis	swab (cavity)	EU	unknown	43-44	2020	NextSeq 500	ERP141886	ERS13616029	ERR10436420	ERX9962835
1001862	Klebsiella oxytoca	swab (wound)	EU	unknown	43-44	2020	NextSeq 500	ERP141886	ERS13616011	ERR10441098	ERX9966626
1001860	Stenotrophomonas maltophilia	blood	EU	unknown	43-44	2020	NextSeq 500	ERP141886	ERS13616049	ERR10441119	ERX9966647
1001859	Klebsiella variicola	semen	EU	unknown	43-44	2020	NextSeq 500	ERP141886	ERS13616054	ERR10441109	ERX9966637
1001858	Enterococcus faecalis	urine	EU	unknown	43-44	2020	NextSeq 500	ERP141886	ERS13616043	ERR10441197	ERX9966725
1001855	Staphylococcus epidermidis	swab (cavity)	EU	unknown	41-42	2020	NextSeq 500	ERP141886	ERS13616028	ERR10436419	ERX9962834
1001850	Enterobacter kobei	sputum	EU	unknown	41-42	2020	NextSeq 500	ERP141886	ERS13616053	ERR10441122	ERX9966650
1001892	Staphylococcus capitis	swab (wound)	NA	unknown	45-46	2020	NextSeq 500	ERP141886	ERS13616260	ERR10441385	ERX9966913
1001894	Streptococcus pyogenes	swab (wound)	NA	unknown	45-46	2020	NextSeq 500	ERP141886	ERS13616235	ERR10441357	ERX9966885
1001895	Streptococcus dysgalactiae	swab (wound)	NA	unknown	45-46	2020	NextSeq 500	ERP141886	ERS13616238	ERR10441371	ERX9966899
1001934	Bacteroides xylanisolvens	swab (wound)	NA	unknown	45-46	2020	NextSeq 500	ERP141886	ERS13616281	ERR10441472	ERX9967000
1001932	Raoultella ornithinolytica	urine	NA	unknown	43-44	2020	NextSeq 500	ERP141886	ERS13616267	ERR10441415	ERX9966943
1001931	Pseudomonas aeruginosa	urine	NA	unknown	43-44	2020	NextSeq 500	ERP141886	ERS13616173	ERR10441289	ERX9966817
1001928	Acinetobacter pittii	urine	NA	unknown	43-44	2020	NextSeq 500	ERP141886	ERS13616266	ERR10441419	ERX9966947
1001922	Pseudomonas aeruginosa	urine	NA	unknown	45-46	2020	NextSeq 500	ERP141886	ERS13616175	ERR10441297	ERX9966825
1001897	Salmonella enterica	faeces	NA	unknown	43-44	2020	NextSeq 500	ERP141886	ERS13616258	ERR10441409	ERX9966937
1001907	Klebsiella variicola	urine	NA	unknown	43-44	2020	NextSeq 500	ERP141886	ERS13616280	ERR10441417	ERX9966945
1001906	Enterococcus faecium	swab (cavity)	NA	unknown	45-46	2020	NextSeq 500	ERP141886	ERS13616250	ERR10441382	ERX9966910
1001905	Enterococcus faecium	swab (wound)	NA	unknown	43-44	2020	NextSeq 500	ERP141886	ERS13616248	ERR10441381	ERX9966909
1001903	Citrobacter koseri	swab (wound)	NA	unknown	45-46	2020	NextSeq 500	ERP141886	ERS13616177	ERR10441295	ERX9966823
1001902	Haemophilus influenzae	unspecified diagnostic sample	NA	unknown	45-46	2020	NextSeq 500	ERP141886	ERS13616199	ERR10441316	ERX9966844
1001901	Streptococcus oralis	blood	NA	unknown	45-46	2020	NextSeq 500	ERP141886	ERS13616231	ERR10441362	ERX9966890
1001900	Acinetobacter bereziniae	unspecified diagnostic sample	NA	unknown	45-46	2020	NextSeq 500	ERP141886	ERS13616271	ERR10441405	ERX9966933
1001898	Yersinia enterocolitica	faeces	NA	unknown	45-46	2020	NextSeq 500	ERP141886	ERS13616197	ERR10441331	ERX9966859
1001849	Staphylococcus epidermidis	swab (cavity)	EU	unknown	41-42	2020	NextSeq 500	ERP141886	ERS13616027	ERR10436422	ERX9962837
1001845	Pluralibacter gergoviae	swab (cavity)	EU	unknown	41-42	2020	NextSeq 500	ERP141886	ERS13616050	ERR10441106	ERX9966634
1001806	Streptococcus pneumoniae	swab (wound)	AF	c	9-10	2020	NextSeq 500	ERP141886	ERS13616156	ERR10441257	ERX9966785
1001805	Staphylococcus hominis	urine	AF	c	9-10	2020	NextSeq 500	ERP141886	ERS13616155	ERR10441254	ERX9966782
1001803	Escherichia coli	urine	AF	c	9-10	2020	NextSeq 500	ERP141886	ERS13616095	ERR10441189	ERX9966717
1001800	Klebsiella pneumoniae	urine	AF	c	9-10	2020	NextSeq 500	ERP141886	ERS13616134	ERR10441233	ERX9966761
1001796	Escherichia coli	urine	AF	c	9-10	2020	NextSeq 500	ERP141886	ERS13616092	ERR10441176	ERX9966704
1001795	Klebsiella pneumoniae	urine	AF	c	9-10	2020	NextSeq 500	ERP141886	ERS13616131	ERR10441230	ERX9966758
1001794	Escherichia coli	urine	AF	c	9-10	2020	NextSeq 500	ERP141886	ERS13616091	ERR10441185	ERX9966713
1001792	Morganella morganii	urine	AF	c	9-10	2020	NextSeq 500	ERP141886	ERS13616140	ERR10441249	ERX9966777
1001791	Pseudomonas aeruginosa	urine	AF	c	9-10	2020	NextSeq 500	ERP141886	ERS13616060	ERR10441156	ERX9966684
1001790	Escherichia coli	urine	AF	c	9-10	2020	NextSeq 500	ERP141886	ERS13616087	ERR10441184	ERX9966712
1001788	Klebsiella pneumoniae	urine	AF	c	9-10	2020	NextSeq 500	ERP141886	ERS13616128	ERR10441223	ERX9966751
1001786	Escherichia coli	urine	AF	c	9-10	2020	NextSeq 500	ERP141886	ERS13616086	ERR10446199	ERX9970655
1001785	Escherichia coli	urine	AF	c	9-10	2020	NextSeq 500	ERP141886	ERS13616083	ERR10441182	ERX9966710
1001784	Escherichia coli	urine	AF	c	9-10	2020	NextSeq 500	ERP141886	ERS13616082	ERR10441179	ERX9966707
1001783	Escherichia coli	urine	AF	c	9-10	2020	NextSeq 500	ERP141886	ERS13616081	ERR10441162	ERX9966690
1001781	Escherichia coli	urine	AF	c	9-10	2020	NextSeq 500	ERP141886	ERS13616080	ERR10441166	ERX9966694
1001780	Enterococcus faecium	urine	AF	c	9-10	2020	NextSeq 500	ERP141886	ERS13616158	ERR10441262	ERX9966790
1001779	Escherichia coli	urine	AF	c	9-10	2020	NextSeq 500	ERP141886	ERS13616085	ERR10446192	ERX9970648
1001778	Proteus mirabilis	swab (wound)	AF	c	9-10	2020	NextSeq 500	ERP141886	ERS13616141	ERR10441256	ERX9966784
1001776	Pseudomonas aeruginosa	urine	AF	c	9-10	2020	NextSeq 500	ERP141886	ERS13616059	ERR10441134	ERX9966662
1001775	Klebsiella quasipneumoniae	urine	AF	c	9-10	2020	NextSeq 500	ERP141886	ERS13616163	ERR10441277	ERX9966805
1001774	Escherichia coli	faeces	AF	c	9-10	2020	NextSeq 500	ERP141886	ERS13616071	ERR10446191	ERX9970647
1001807	Escherichia coli	urine	AF	c	9-10	2020	NextSeq 500	ERP141886	ERS13616079	ERR10441159	ERX9966687
1001809	Escherichia coli	urine	AF	c	9-10	2020	NextSeq 500	ERP141886	ERS13616088	ERR10441171	ERX9966699
1001826	Staphylococcus haemolyticus	swab (cavity)	EU	unknown	41-42	2020	NextSeq 500	ERP141886	ERS13616033	ERR10441061	ERX9966589
1001840	Staphylococcus warneri	swab (cavity)	EU	unknown	41-42	2020	NextSeq 500	ERP141886	ERS13616037	ERR10441079	ERX9966607
1001839	Morganella morganii	swab (cavity)	EU	unknown	41-42	2020	NextSeq 500	ERP141886	ERS13616014	ERR10436370	ERX9962815
1001838	Pseudomonas aeruginosa	urine	EU	unknown	41-42	2020	NextSeq 500	ERP141886	ERS13616001	ERR10436361	ERX9962806
1001835	Pseudomonas aeruginosa	urine	EU	unknown	41-42	2020	NextSeq 500	ERP141886	ERS13616000	ERR10436359	ERX9962804
1001833	Staphylococcus epidermidis	swab (cavity)	EU	unknown	41-42	2020	NextSeq 500	ERP141886	ERS13616026	ERR10436416	ERX9962831
1001831	Proteus mirabilis	swab (wound)	EU	unknown	41-42	2020	NextSeq 500	ERP141886	ERS13616017	ERR10436372	ERX9962817
1001829	Proteus mirabilis	sputum	EU	unknown	41-42	2020	NextSeq 500	ERP141886	ERS13616016	ERR10441126	ERX9966654
1001827	Pseudomonas aeruginosa	sputum	EU	unknown	41-42	2020	NextSeq 500	ERP141886	ERS13615998	ERR10436356	ERX9962801
1001810	Klebsiella pneumoniae	swab (cavity)	AF	c	9-10	2020	NextSeq 500	ERP141886	ERS13616129	ERR10441245	ERX9966773
1001824	Klebsiella grimontii	swab (cavity)	EU	unknown	41-42	2020	NextSeq 500	ERP141886	ERS13616058	ERR10441137	ERX9966665
1001823	Stenotrophomonas maltophilia	blood	EU	unknown	41-42	2020	NextSeq 500	ERP141886	ERS13616048	ERR10441115	ERX9966643
1001817	Pseudomonas aeruginosa	sputum	EU	unknown	41-42	2020	NextSeq 500	ERP141886	ERS13615997	ERR10436357	ERX9962802
1001814	Staphylococcus hominis	swab (cavity)	EU	unknown	41-42	2020	NextSeq 500	ERP141886	ERS13616036	ERR10441057	ERX9966585
1001813	Staphylococcus epidermidis	swab (cavity)	EU	unknown	41-42	2020	NextSeq 500	ERP141886	ERS13616025	ERR10436414	ERX9962829
1001812	Staphylococcus haemolyticus	swab (wound)	AF	c	9-10	2020	NextSeq 500	ERP141886	ERS13616149	ERR10441260	ERX9966788
1001811	Staphylococcus haemolyticus	swab (wound)	AF	c	9-10	2020	NextSeq 500	ERP141886	ERS13616148	ERR10441261	ERX9966789
1001935	Bacteroides fragilis	swab (wound)	NA	unknown	45-46	2020	NextSeq 500	ERP141886	ERS13616200	ERR10441335	ERX9966863
1002138	Enterobacter hormaechei	urine	AF	unknown	9-10	2020	NextSeq 500	ERP141886	ERS13615794	ERR10430300	ERX9957818
1002088	Enterococcus faecium	blood	EU	unknown	45-46	2020	NextSeq 500	ERP141886	ERS13616581	ERR10436755	ERX9962948
1002085	Pseudomonas aeruginosa	biopsy	EU	unknown	43-44	2020	NextSeq 500	ERP141886	ERS13616485	ERR10441692	ERX9967220
1002080	Staphylococcus aureus	swab (wound)	EU	unknown	43-44	2020	NextSeq 500	ERP141886	ERS13616551	ERR10436697	ERX9962919
1002076	Staphylococcus aureus	swab (wound)	EU	unknown	43-44	2020	NextSeq 500	ERP141886	ERS13616546	ERR10436675	ERX9962909
1002075	Pseudomonas aeruginosa	swab (wound)	EU	unknown	43-44	2020	NextSeq 500	ERP141886	ERS13616484	ERR10441681	ERX9967209
1002074	Staphylococcus aureus	swab (wound)	EU	unknown	43-44	2020	NextSeq 500	ERP141886	ERS13616548	ERR10436694	ERX9962916
1002073	Staphylococcus aureus	swab (wound)	EU	unknown	43-44	2020	NextSeq 500	ERP141886	ERS13616547	ERR10436692	ERX9962915
1002069	Streptococcus agalactiae	swab (wound)	EU	unknown	43-44	2020	NextSeq 500	ERP141886	ERS13616568	ERR10436733	ERX9962936
1002068	Staphylococcus aureus	unspecified diagnostic sample	EU	unknown	43-44	2020	NextSeq 500	ERP141886	ERS13616545	ERR10436688	ERX9962913
1002067	Klebsiella quasipneumoniae	blood	EU	unknown	43-44	2020	NextSeq 500	ERP141886	ERS13616595	ERR10436830	ERX9962970
1002066	Proteus mirabilis	urine	EU	unknown	43-44	2020	NextSeq 500	ERP141886	ERS13616525	ERR10436590	ERX9962888
1002061	Pseudomonas aeruginosa	swab (superficial and non-surgical)	EU	unknown	43-44	2020	NextSeq 500	ERP141886	ERS13616483	ERR10441665	ERX9967193
1002056	Pseudomonas aeruginosa	aspirate	EU	unknown	45-46	2020	NextSeq 500	ERP141886	ERS13617111	ERR10438420	ERX9964065
1002054	Stenotrophomonas maltophilia	blood	EU	unknown	45-46	2020	NextSeq 500	ERP141886	ERS13617164	ERR10438573	ERX9964118
1002052	Morganella morganii	blood	EU	unknown	43-44	2020	NextSeq 500	ERP141886	ERS13617138	ERR10438507	ERX9964089
1002045	Escherichia coli	unspecified diagnostic sample	EU	unknown	43-44	2020	NextSeq 500	ERP141886	ERS13617131	ERR10438495	ERX9964082
1002036	Enterococcus faecium	aspirate	EU	unknown	43-44	2020	NextSeq 500	ERP141886	ERS13617161	ERR10438564	ERX9964115
1002035	Klebsiella aerogenes	blood	EU	unknown	43-44	2020	NextSeq 500	ERP141886	ERS13617116	ERR10438445	ERX9964071
1002093	Staphylococcus aureus	swab (superficial and non-surgical)	EU	unknown	45-46	2020	NextSeq 500	ERP141886	ERS13616558	ERR10436719	ERX9962924
1002095	Salmonella enterica	swab (cavity)	EU	unknown	45-46	2020	NextSeq 500	ERP141886	ERS13616587	ERR10436822	ERX9962966
1002096	Enterobacter hormaechei	biopsy	EU	unknown	45-46	2020	NextSeq 500	ERP141886	ERS13616589	ERR10436785	ERX9962958
1002136	Enterobacter hormaechei	unspecified diagnostic sample	AF	unknown	9-10	2020	NextSeq 500	ERP141886	ERS13615793	ERR10430722	ERX9958240
1002134	Morganella morganii	unspecified diagnostic sample	AF	unknown	9-10	2020	NextSeq 500	ERP141886	ERS13615785	ERR10430293	ERX9957811
1002133	Klebsiella pneumoniae	urine	AF	unknown	9-10	2020	NextSeq 500	ERP141886	ERS13615778	ERR10430729	ERX9958247
1002126	Acinetobacter baumannii	aspirate	AF	unknown	9-10	2020	NextSeq 500	ERP141886	ERS13615769	ERR10430292	ERX9957810
1002125	Acinetobacter baumannii	aspirate	AF	unknown	9-10	2020	NextSeq 500	ERP141886	ERS13615770	ERR10430282	ERX9957800
1002124	Acinetobacter baumannii	urine	AF	unknown	9-10	2020	NextSeq 500	ERP141886	ERS13615768	ERR10430244	ERX9957762
1002123	Acinetobacter baumannii	unspecified diagnostic sample	AF	unknown	9-10	2020	NextSeq 500	ERP141886	ERS13615767	ERR10430241	ERX9957759
1002122	Acinetobacter baumannii	aspirate	AF	unknown	9-10	2020	NextSeq 500	ERP141886	ERS13615766	ERR10441164	ERX9966692
1002121	Acinetobacter baumannii	unspecified diagnostic sample	AF	unknown	9-10	2020	NextSeq 500	ERP141886	ERS13615765	ERR10430295	ERX9957813
1002120	Pseudomonas aeruginosa	aspirate	AF	unknown	9-10	2020	NextSeq 500	ERP141886	ERS13615764	ERR10430239	ERX9957757
1002118	Clostridioides difficile	faeces	EU	unknown	43-44	2020	NextSeq 500	ERP141886	ERS13616584	ERR10436763	ERX9962952
1002097	Staphylococcus aureus	swab (wound)	EU	unknown	45-46	2020	NextSeq 500	ERP141886	ERS13616559	ERR10436727	ERX9962930
1002116	Staphylococcus aureus	swab (cavity)	EU	unknown	45-46	2020	NextSeq 500	ERP141886	ERS13616564	ERR10436730	ERX9962933
1002115	Enterococcus faecium	swab (wound)	EU	unknown	45-46	2020	NextSeq 500	ERP141886	ERS13616582	ERR10436771	ERX9962954
1002112	Staphylococcus aureus	swab (wound)	EU	unknown	45-46	2020	NextSeq 500	ERP141886	ERS13616563	ERR10436729	ERX9962932
1002111	Klebsiella variicola	urine	EU	unknown	45-46	2020	NextSeq 500	ERP141886	ERS13616592	ERR10436799	ERX9962961
1002107	Proteus mirabilis	urine	EU	unknown	45-46	2020	NextSeq 500	ERP141886	ERS13616527	ERR10436597	ERX9962889
1002105	Staphylococcus aureus	swab (wound)	EU	unknown	45-46	2020	NextSeq 500	ERP141886	ERS13616562	ERR10436728	ERX9962931
1002102	Pseudomonas aeruginosa	blood	EU	unknown	45-46	2020	NextSeq 500	ERP141886	ERS13616486	ERR10441685	ERX9967213
1002101	Serratia marcescens	aspirate	EU	unknown	45-46	2020	NextSeq 500	ERP141886	ERS13616531	ERR10436643	ERX9962897
1002099	Staphylococcus aureus	unspecified diagnostic sample	EU	unknown	45-46	2020	NextSeq 500	ERP141886	ERS13616560	ERR10436725	ERX9962928
1002028	Proteus mirabilis	blood	EU	unknown	43-44	2020	NextSeq 500	ERP141886	ERS13617140	ERR10438538	ERX9964098
1002026	Staphylococcus lugdunensis	swab (wound)	EU	unknown	43-44	2020	NextSeq 500	ERP141886	ERS13617162	ERR10438567	ERX9964116
1001939	Proteus mirabilis	swab (wound)	AF	unknown	43-44	2020	NextSeq 500	ERP141886	ERS13617509	ERR10438960	ERX9964492
1001971	Staphylococcus haemolyticus	swab (wound)	AF	unknown	43-44	2020	NextSeq 500	ERP141886	ERS13617555	ERR10439005	ERX9964537
1001970	Pseudomonas aeruginosa	swab (wound)	AF	unknown	43-44	2020	NextSeq 500	ERP141886	ERS13617405	ERR10438827	ERX9964359
1001969	Staphylococcus haemolyticus	urine	AF	unknown	43-44	2020	NextSeq 500	ERP141886	ERS13617554	ERR10439002	ERX9964534
1001968	Staphylococcus cohnii	urine	AF	unknown	43-44	2020	NextSeq 500	ERP141886	ERS13617571	ERR10439020	ERX9964552
1001966	Pseudomonas aeruginosa	swab (wound)	AF	unknown	43-44	2020	NextSeq 500	ERP141886	ERS13617404	ERR10438828	ERX9964360
1001965	Klebsiella pneumoniae	sputum	AF	unknown	43-44	2020	NextSeq 500	ERP141886	ERS13617494	ERR10438948	ERX9964480
1001964	Acinetobacter indicus	swab (wound)	AF	unknown	43-44	2020	NextSeq 500	ERP141886	ERS13617595	ERR10439056	ERX9964588
1001962	Staphylococcus hominis	blood	AF	unknown	43-44	2020	NextSeq 500	ERP141886	ERS13617562	ERR10439010	ERX9964542
1001961	Escherichia coli	urine	AF	unknown	43-44	2020	NextSeq 500	ERP141886	ERS13617455	ERR10438885	ERX9964417
1001958	Staphylococcus haemolyticus	blood	AF	unknown	43-44	2020	NextSeq 500	ERP141886	ERS13617548	ERR10438997	ERX9964529
1001957	Staphylococcus haemolyticus	blood	AF	unknown	43-44	2020	NextSeq 500	ERP141886	ERS13617558	ERR10439008	ERX9964540
1001954	Staphylococcus haemolyticus	blood	AF	unknown	43-44	2020	NextSeq 500	ERP141886	ERS13617549	ERR10438999	ERX9964531
1001953	Citrobacter freundii	urine	AF	unknown	43-44	2020	NextSeq 500	ERP141886	ERS13617420	ERR10438844	ERX9964376
1001952	Staphylococcus haemolyticus	urine	AF	unknown	43-44	2020	NextSeq 500	ERP141886	ERS13617551	ERR10439004	ERX9964536
1001951	Staphylococcus haemolyticus	urine	AF	unknown	43-44	2020	NextSeq 500	ERP141886	ERS13617550	ERR10439001	ERX9964533
1001949	Staphylococcus hominis	blood	AF	unknown	43-44	2020	NextSeq 500	ERP141886	ERS13617561	ERR10439011	ERX9964543
1001947	Klebsiella pneumoniae	sputum	AF	unknown	43-44	2020	NextSeq 500	ERP141886	ERS13617491	ERR10438934	ERX9964466
1001946	Enterococcus faecalis	urine	AF	unknown	43-44	2020	NextSeq 500	ERP141886	ERS13617568	ERR10439019	ERX9964551
1001942	Pseudomonas aeruginosa	swab (wound)	AF	unknown	43-44	2020	NextSeq 500	ERP141886	ERS13617400	ERR10438822	ERX9964354
1001940	Staphylococcus haemolyticus	blood	AF	unknown	43-44	2020	NextSeq 500	ERP141886	ERS13617559	ERR10439009	ERX9964541
1001973	Klebsiella variicola	blood	AF	unknown	45-46	2020	NextSeq 500	ERP141886	ERS13617592	ERR10439052	ERX9964584
1001976	Staphylococcus saprophyticus	urine	AF	unknown	45-46	2020	NextSeq 500	ERP141886	ERS13617574	ERR10439024	ERX9964556
1002020	Enterococcus faecium	urine	EU	unknown	43-44	2020	NextSeq 500	ERP141886	ERS13617160	ERR10438561	ERX9964112
1002017	Klebsiella quasipneumoniae	urine	EU	unknown	43-44	2020	NextSeq 500	ERP141886	ERS13617167	ERR10438586	ERX9964121
1002016	Pseudomonas aeruginosa	blood	EU	unknown	43-44	2020	NextSeq 500	ERP141886	ERS13617109	ERR10438402	ERX9964060
1002015	Pseudomonas aeruginosa	aspirate	EU	unknown	43-44	2020	NextSeq 500	ERP141886	ERS13617108	ERR10438410	ERX9964064
1002011	Stenotrophomonas maltophilia	blood	EU	unknown	43-44	2020	NextSeq 500	ERP141886	ERS13617163	ERR10438568	ERX9964117
1002004	Enterococcus faecium	aspirate	EU	unknown	43-44	2020	NextSeq 500	ERP141886	ERS13617159	ERR10438562	ERX9964113
1002003	Proteus mirabilis	aspirate	EU	unknown	43-44	2020	NextSeq 500	ERP141886	ERS13617139	ERR10438517	ERX9964092
1001995	Klebsiella pneumoniae	swab (wound)	AF	unknown	45-46	2020	NextSeq 500	ERP141886	ERS13617501	ERR10438951	ERX9964483
1001993	Staphylococcus epidermidis	blood	AF	unknown	45-46	2020	NextSeq 500	ERP141886	ERS13617538	ERR10438987	ERX9964519
1001978	Acinetobacter nosocomialis	urine	AF	unknown	45-46	2020	NextSeq 500	ERP141886	ERS13617582	ERR10439032	ERX9964564
1001992	Escherichia coli	urine	AF	unknown	45-46	2020	NextSeq 500	ERP141886	ERS13617465	ERR10438899	ERX9964431
1001989	Klebsiella pneumoniae	urine	AF	unknown	45-46	2020	NextSeq 500	ERP141886	ERS13617500	ERR10438953	ERX9964485
1001987	Escherichia coli	blood	AF	unknown	45-46	2020	NextSeq 500	ERP141886	ERS13617464	ERR10438898	ERX9964430
1001986	Pseudomonas aeruginosa	urine	AF	unknown	45-46	2020	NextSeq 500	ERP141886	ERS13617408	ERR10438832	ERX9964364
1001985	Klebsiella pneumoniae	sputum	AF	unknown	45-46	2020	NextSeq 500	ERP141886	ERS13617499	ERR10438954	ERX9964486
1001982	Escherichia coli	urine	AF	unknown	45-46	2020	NextSeq 500	ERP141886	ERS13617461	ERR10438896	ERX9964428
1001980	Acinetobacter junii	urine	AF	unknown	45-46	2020	NextSeq 500	ERP141886	ERS13617575	ERR10439035	ERX9964567
1002471	Pseudomonas aeruginosa	swab (wound)	AF	unknown	43-44	2020	NextSeq 500	ERP141886	ERS13617406	ERR10438830	ERX9964362
1002540	Staphylococcus haemolyticus	swab (superficial and non-surgical)	AS	c	43-44	2020	NextSeq 500	ERP141886	ERS13617809	ERR10431611	ERX9959129
1002472	Pseudomonas aeruginosa	urine	AF	unknown	45-46	2020	NextSeq 500	ERP141886	ERS13617407	ERR10438831	ERX9964363
1003019	Proteus mirabilis	urine	SA	unknown	47-48	2020	NextSeq 500	ERP141886	ERS13618134	ERR10431934	ERX9959452
1003034	Staphylococcus aureus	swab (wound)	SA	unknown	45-46	2020	NextSeq 500	ERP141886	ERS13618160	ERR10431960	ERX9959478
1003033	Escherichia coli	urine	SA	unknown	45-46	2020	NextSeq 500	ERP141886	ERS13617945	ERR10431747	ERX9959265
1003032	Escherichia coli	urine	SA	unknown	45-46	2020	NextSeq 500	ERP141886	ERS13617944	ERR10431762	ERX9959280
1003028	Escherichia coli	punctate	SA	unknown	45-46	2020	NextSeq 500	ERP141886	ERS13617923	ERR10431732	ERX9959250
1003025	Enterobacter roggenkampii	punctate	SA	unknown	45-46	2020	NextSeq 500	ERP141886	ERS13618272	ERR10432332	ERX9959850
1003022	Staphylococcus aureus	blood	SA	unknown	45-46	2020	NextSeq 500	ERP141886	ERS13618152	ERR10431950	ERX9959468
1003020	Stenotrophomonas maltophilia	aspirate	SA	unknown	47-48	2020	NextSeq 500	ERP141886	ERS13618242	ERR10432303	ERX9959821
1003018	Acinetobacter baumannii	aspirate	SA	unknown	47-48	2020	NextSeq 500	ERP141886	ERS13617899	ERR10431700	ERX9959218
1003002	Escherichia coli	urine	SA	unknown	47-48	2020	NextSeq 500	ERP141886	ERS13618020	ERR10431819	ERX9959337
1003017	Stenotrophomonas maltophilia	blood	SA	unknown	47-48	2020	NextSeq 500	ERP141886	ERS13618241	ERR10432293	ERX9959811
1003016	Escherichia coli	urine	SA	unknown	47-48	2020	NextSeq 500	ERP141886	ERS13618035	ERR10431835	ERX9959353
1003015	Acinetobacter baumannii	aspirate	SA	unknown	47-48	2020	NextSeq 500	ERP141886	ERS13617898	ERR10431705	ERX9959223
1003014	Pseudomonas aeruginosa	aspirate	SA	unknown	47-48	2020	NextSeq 500	ERP141886	ERS13617861	ERR10431660	ERX9959178
1003013	Enterobacter hormaechei	aspirate	SA	unknown	47-48	2020	NextSeq 500	ERP141886	ERS13618250	ERR10432324	ERX9959842
1003012	Pseudomonas aeruginosa	urine	SA	unknown	47-48	2020	NextSeq 500	ERP141886	ERS13617860	ERR10431663	ERX9959181
1003011	Pseudomonas aeruginosa	urine	SA	unknown	47-48	2020	NextSeq 500	ERP141886	ERS13617859	ERR10431666	ERX9959184
1003010	Acinetobacter baumannii	sputum	SA	unknown	47-48	2020	NextSeq 500	ERP141886	ERS13617897	ERR10431696	ERX9959214
1003007	Staphylococcus haemolyticus	urine	SA	unknown	47-48	2020	NextSeq 500	ERP141886	ERS13618211	ERR10432271	ERX9959789
1003006	Acinetobacter schindleri	aspirate	SA	unknown	47-48	2020	NextSeq 500	ERP141886	ERS13618246	ERR10432304	ERX9959822
1003005	Klebsiella pneumoniae	sputum	SA	unknown	47-48	2020	NextSeq 500	ERP141886	ERS13618106	ERR10431907	ERX9959425
1003038	Escherichia coli	urine	SA	unknown	45-46	2020	NextSeq 500	ERP141886	ERS13617963	ERR10431760	ERX9959278
1003039	Staphylococcus haemolyticus	blood	SA	unknown	45-46	2020	NextSeq 500	ERP141886	ERS13618206	ERR10431998	ERX9959516
1003040	Staphylococcus epidermidis	blood	SA	unknown	45-46	2020	NextSeq 500	ERP141886	ERS13618199	ERR10432262	ERX9959780
1003042	Acinetobacter baumannii	aspirate	SA	unknown	45-46	2020	NextSeq 500	ERP141886	ERS13617874	ERR10431680	ERX9959198
1003075	Escherichia coli	urine	SA	unknown	47-48	2020	NextSeq 500	ERP141886	ERS13618021	ERR10431820	ERX9959338
1003072	Staphylococcus aureus	punctate	SA	unknown	47-48	2020	NextSeq 500	ERP141886	ERS13618182	ERR10431983	ERX9959501
1003071	Enterobacter roggenkampii	urine	SA	unknown	47-48	2020	NextSeq 500	ERP141886	ERS13618273	ERR10432334	ERX9959852
1003069	Escherichia coli	urine	SA	unknown	47-48	2020	NextSeq 500	ERP141886	ERS13618013	ERR10431814	ERX9959332
1003066	Pseudomonas aeruginosa	urine	SA	unknown	47-48	2020	NextSeq 500	ERP141886	ERS13617848	ERR10431645	ERX9959163
1003065	Staphylococcus epidermidis	blood	SA	unknown	47-48	2020	NextSeq 500	ERP141886	ERS13618203	ERR10432243	ERX9959761
1003064	Escherichia coli	urine	SA	unknown	47-48	2020	NextSeq 500	ERP141886	ERS13618002	ERR10431799	ERX9959317
1003063	Pseudomonas aeruginosa	urine	SA	unknown	47-48	2020	NextSeq 500	ERP141886	ERS13617847	ERR10431657	ERX9959175
1003061	Escherichia coli	punctate	SA	unknown	47-48	2020	NextSeq 500	ERP141886	ERS13617989	ERR10431788	ERX9959306
1003060	Pseudomonas aeruginosa	blood	SA	unknown	47-48	2020	NextSeq 500	ERP141886	ERS13617842	ERR10431656	ERX9959174
1003056	Pseudomonas aeruginosa	blood	SA	unknown	45-46	2020	NextSeq 500	ERP141886	ERS13617839	ERR10431654	ERX9959172
1003055	Escherichia coli	punctate	SA	unknown	45-46	2020	NextSeq 500	ERP141886	ERS13617980	ERR10431785	ERX9959303
1003052	Pseudomonas aeruginosa	swab (superficial and non-surgical)	SA	unknown	45-46	2020	NextSeq 500	ERP141886	ERS13617835	ERR10431639	ERX9959157
1003050	Klebsiella pneumoniae	urine	SA	unknown	45-46	2020	NextSeq 500	ERP141886	ERS13618077	ERR10431880	ERX9959398
1003049	Escherichia coli	urine	SA	unknown	45-46	2020	NextSeq 500	ERP141886	ERS13617971	ERR10431774	ERX9959292
1003047	Salmonella enterica	faeces	SA	unknown	45-46	2020	NextSeq 500	ERP141886	ERS13618235	ERR10432297	ERX9959815
1003046	Pseudomonas aeruginosa	urine	SA	unknown	45-46	2020	NextSeq 500	ERP141886	ERS13617831	ERR10431641	ERX9959159
1003045	Enterococcus faecalis	urine	SA	unknown	45-46	2020	NextSeq 500	ERP141886	ERS13618223	ERR10432289	ERX9959807
1003044	Enterobacter cloacae	urine	SA	unknown	45-46	2020	NextSeq 500	ERP141886	ERS13617906	ERR10431708	ERX9959226
1003043	Acinetobacter baumannii	blood	SA	unknown	45-46	2020	NextSeq 500	ERP141886	ERS13617875	ERR10431678	ERX9959196
1003003	Acinetobacter baumannii	aspirate	SA	unknown	47-48	2020	NextSeq 500	ERP141886	ERS13617892	ERR10431698	ERX9959216
1003001	Escherichia coli	sputum	SA	unknown	47-48	2020	NextSeq 500	ERP141886	ERS13618012	ERR10431810	ERX9959328
1002934	Proteus mirabilis	unspecified diagnostic sample	SA	unknown	45-46	2020	NextSeq 500	ERP141886	ERS13618129	ERR10431937	ERX9959455
1002959	Pseudomonas aeruginosa	urine	SA	unknown	47-48	2020	NextSeq 500	ERP141886	ERS13617844	ERR10431650	ERX9959168
1002956	Escherichia coli	urine	SA	unknown	47-48	2020	NextSeq 500	ERP141886	ERS13617998	ERR10431795	ERX9959313
1002955	Escherichia coli	urine	SA	unknown	45-46	2020	NextSeq 500	ERP141886	ERS13617985	ERR10431782	ERX9959300
1002954	Escherichia coli	urine	SA	unknown	47-48	2020	NextSeq 500	ERP141886	ERS13617988	ERR10431786	ERX9959304
1002948	Acinetobacter baumannii	sputum	SA	unknown	45-46	2020	NextSeq 500	ERP141886	ERS13617863	ERR10431672	ERX9959190
1002945	Pseudomonas aeruginosa	faeces	SA	unknown	47-48	2020	NextSeq 500	ERP141886	ERS13617840	ERR10431642	ERX9959160
1002944	Citrobacter koseri	swab (wound)	SA	unknown	45-46	2020	NextSeq 500	ERP141886	ERS13617902	ERR10431704	ERX9959222
1002943	Pseudomonas aeruginosa	urine	SA	unknown	45-46	2020	NextSeq 500	ERP141886	ERS13617838	ERR10431653	ERX9959171
1002942	Stenotrophomonas maltophilia	sputum	SA	unknown	47-48	2020	NextSeq 500	ERP141886	ERS13618240	ERR10432299	ERX9959817
1002936	Escherichia coli	urine	SA	unknown	45-46	2020	NextSeq 500	ERP141886	ERS13617958	ERR10431757	ERX9959275
1002933	Escherichia coli	urine	SA	unknown	45-46	2020	NextSeq 500	ERP141886	ERS13617957	ERR10431753	ERX9959271
1002932	Escherichia coli	urine	SA	unknown	45-46	2020	NextSeq 500	ERP141886	ERS13617956	ERR10431758	ERX9959276
1002929	Pseudomonas aeruginosa	urine	SA	unknown	45-46	2020	NextSeq 500	ERP141886	ERS13617825	ERR10431625	ERX9959143
1002928	Klebsiella aerogenes	urine	SA	unknown	45-46	2020	NextSeq 500	ERP141886	ERS13617904	ERR10431707	ERX9959225
1002926	Escherichia coli	urine	SA	unknown	45-46	2020	NextSeq 500	ERP141886	ERS13617937	ERR10431742	ERX9959260
1002925	Escherichia coli	urine	SA	unknown	45-46	2020	NextSeq 500	ERP141886	ERS13617936	ERR10431738	ERX9959256
1002923	Escherichia coli	urine	SA	unknown	45-46	2020	NextSeq 500	ERP141886	ERS13617934	ERR10431736	ERX9959254
1002921	Escherichia coli	urine	SA	unknown	45-46	2020	NextSeq 500	ERP141886	ERS13617933	ERR10431731	ERX9959249
1002918	Escherichia coli	urine	SA	unknown	45-46	2020	NextSeq 500	ERP141886	ERS13617930	ERR10431727	ERX9959245
1002917	Escherichia coli	urine	SA	unknown	45-46	2020	NextSeq 500	ERP141886	ERS13617929	ERR10431726	ERX9959244
1002915	Staphylococcus aureus	sputum	SA	unknown	45-46	2020	NextSeq 500	ERP141886	ERS13618150	ERR10431946	ERX9959464
1002910	Proteus mirabilis	urine	SA	unknown	45-46	2020	NextSeq 500	ERP141886	ERS13618131	ERR10431939	ERX9959457
1002961	Staphylococcus aureus	swab (wound)	SA	unknown	45-46	2020	NextSeq 500	ERP141886	ERS13618158	ERR10431974	ERX9959492
1002962	Escherichia coli	urine	SA	unknown	47-48	2020	NextSeq 500	ERP141886	ERS13618011	ERR10431817	ERX9959335
1002963	Serratia marcescens	aspirate	SA	unknown	47-48	2020	NextSeq 500	ERP141886	ERS13618137	ERR10431930	ERX9959448
1002965	Pseudomonas aeruginosa	urine	SA	unknown	47-48	2020	NextSeq 500	ERP141886	ERS13617855	ERR10431659	ERX9959177
1002997	Acinetobacter baumannii	aspirate	SA	unknown	47-48	2020	NextSeq 500	ERP141886	ERS13617886	ERR10431688	ERX9959206
1002995	Acinetobacter baumannii	aspirate	SA	unknown	47-48	2020	NextSeq 500	ERP141886	ERS13617885	ERR10431702	ERX9959220
1002993	Klebsiella pneumoniae	aspirate	SA	unknown	47-48	2020	NextSeq 500	ERP141886	ERS13618086	ERR10431877	ERX9959395
1002991	Pseudomonas aeruginosa	aspirate	SA	unknown	47-48	2020	NextSeq 500	ERP141886	ERS13617846	ERR10431652	ERX9959170
1002988	Enterobacter asburiae	blood	SA	unknown	47-48	2020	NextSeq 500	ERP141886	ERS13618245	ERR10432300	ERX9959818
1002987	Acinetobacter baumannii	aspirate	SA	unknown	47-48	2020	NextSeq 500	ERP141886	ERS13617881	ERR10431694	ERX9959212
1002986	Pseudomonas aeruginosa	aspirate	SA	unknown	47-48	2020	NextSeq 500	ERP141886	ERS13617841	ERR10431646	ERX9959164
1002985	Acinetobacter baumannii	aspirate	SA	unknown	47-48	2020	NextSeq 500	ERP141886	ERS13617880	ERR10431687	ERX9959205
1002984	Escherichia coli	urine	SA	unknown	45-46	2020	NextSeq 500	ERP141886	ERS13617979	ERR10431779	ERX9959297
1002983	Escherichia coli	urine	SA	unknown	45-46	2020	NextSeq 500	ERP141886	ERS13617970	ERR10431770	ERX9959288
1002982	Pseudomonas aeruginosa	blood	SA	unknown	45-46	2020	NextSeq 500	ERP141886	ERS13617834	ERR10431633	ERX9959151
1002980	Staphylococcus aureus	blood	SA	unknown	45-46	2020	NextSeq 500	ERP141886	ERS13618168	ERR10431962	ERX9959480
1002978	Escherichia coli	aspirate	SA	unknown	45-46	2020	NextSeq 500	ERP141886	ERS13617961	ERR10431752	ERX9959270
1002974	Pseudomonas aeruginosa	sputum	SA	unknown	45-46	2020	NextSeq 500	ERP141886	ERS13617828	ERR10431627	ERX9959145
1002973	Pseudomonas aeruginosa	sputum	SA	unknown	45-46	2020	NextSeq 500	ERP141886	ERS13617827	ERR10431634	ERX9959152
1002972	Escherichia coli	urine	SA	unknown	45-46	2020	NextSeq 500	ERP141886	ERS13617922	ERR10431725	ERX9959243
1002971	Escherichia coli	urine	SA	unknown	45-46	2020	NextSeq 500	ERP141886	ERS13617921	ERR10431724	ERX9959242
1002970	Acinetobacter baumannii	blood	SA	unknown	45-46	2020	NextSeq 500	ERP141886	ERS13617865	ERR10431665	ERX9959183
1002969	Acinetobacter baumannii	blood	SA	unknown	45-46	2020	NextSeq 500	ERP141886	ERS13617864	ERR10431667	ERX9959185
1002968	Klebsiella aerogenes	aspirate	SA	unknown	47-48	2020	NextSeq 500	ERP141886	ERS13617905	ERR10431710	ERX9959228
1002966	Streptococcus agalactiae	swab (superficial and non-surgical)	SA	unknown	47-48	2020	NextSeq 500	ERP141886	ERS13618217	ERR10432279	ERX9959797
1003077	Pseudomonas aeruginosa	aspirate	SA	unknown	47-48	2020	NextSeq 500	ERP141886	ERS13617856	ERR10431662	ERX9959180
1003079	Klebsiella pneumoniae	urine	SA	unknown	47-48	2020	NextSeq 500	ERP141886	ERS13618108	ERR10431908	ERX9959426
1002475	Pseudomonas aeruginosa	swab (wound)	AF	unknown	43-44	2020	NextSeq 500	ERP141886	ERS13617403	ERR10438826	ERX9964358
1003208	Achromobacter xylosoxidans	blood	AS	unknown	49-50	2020	NextSeq 500	ERP141886	ERS13615958	ERR10436170	ERX9962639
1003240	Pseudomonas aeruginosa	swab (wound)	AF	unknown	7-8	2021	NextSeq 500	ERP141886	ERS13617410	ERR10438836	ERX9964368
1003236	Pseudomonas aeruginosa	urine	AF	unknown	47-48	2020	NextSeq 500	ERP141886	ERS13617409	ERR10438835	ERX9964367
1003235	Pseudomonas stutzeri	blood	AF	unknown	45-46	2020	NextSeq 500	ERP141886	ERS13617414	ERR10438840	ERX9964372
1003234	Staphylococcus haemolyticus	swab (wound)	AF	unknown	45-46	2020	NextSeq 500	ERP141886	ERS13617557	ERR10439013	ERX9964545
1003232	Staphylococcus haemolyticus	swab (wound)	AF	unknown	45-46	2020	NextSeq 500	ERP141886	ERS13617556	ERR10439007	ERX9964539
1003229	Pseudomonas aeruginosa	swab (cavity)	AF	unknown	43-44	2020	NextSeq 500	ERP141886	ERS13617399	ERR10438823	ERX9964355
1003226	Klebsiella variicola		AF	unknown	43-44	2020	NextSeq 500	ERP141886	ERS13617591	ERR10439053	ERX9964585
1003216	Klebsiella pneumoniae	urine	AS	unknown	41-42	2020	NextSeq 500	ERP141886	ERS13615953	ERR10436081	ERX9962550
1003209	Klebsiella pneumoniae	blood	AS	unknown	49-50	2020	NextSeq 500	ERP141886	ERS13615951	ERR10436088	ERX9962557
1003207	Klebsiella pneumoniae	aspirate	AS	unknown	45-46	2020	NextSeq 500	ERP141886	ERS13615950	ERR10441060	ERX9966588
1003175	Pseudomonas aeruginosa	aspirate	AS	unknown	9-10	2020	NextSeq 500	ERP141886	ERS13615916	ERR10431355	ERX9958873
1003205	Pseudomonas aeruginosa	swab (wound)	AS	unknown	39-40	2020	NextSeq 500	ERP141886	ERS13615920	ERR10431370	ERX9958888
1003203	Enterobacter hormaechei	unspecified diagnostic sample	AS	unknown	39-40	2020	NextSeq 500	ERP141886	ERS13615959	ERR10436174	ERX9962643
1003201	Escherichia coli	swab (superficial and non-surgical)	AS	unknown	35-36	2020	NextSeq 500	ERP141886	ERS13615939	ERR10436168	ERX9962637
1003200	Pseudomonas aeruginosa	sputum	AS	unknown	35-36	2020	NextSeq 500	ERP141886	ERS13615919	ERR10431360	ERX9958878
1003199	Klebsiella pneumoniae	swab (superficial and non-surgical)	AS	unknown	35-36	2020	NextSeq 500	ERP141886	ERS13615949	ERR10436065	ERX9962535
1003198	Pluralibacter gergoviae	drainage	AS	unknown	31-32	2020	NextSeq 500	ERP141886	ERS13615957	ERR10436171	ERX9962640
1003195	Pseudomonas aeruginosa	swab (wound)	AS	unknown	27-28	2020	NextSeq 500	ERP141886	ERS13615918	ERR10431364	ERX9958882
1003188	Klebsiella pneumoniae	blood	AS	unknown	17-18	2020	NextSeq 500	ERP141886	ERS13615948	ERR10436061	ERX9962531
1003185	Escherichia coli	urine	AS	unknown	17-18	2020	NextSeq 500	ERP141886	ERS13615933	ERR10435985	ERX9962473
1003244	Pseudomonas aeruginosa	biopsy	AF	unknown	11-12	2021	NextSeq 500	ERP141886	ERS13617411	ERR10438834	ERX9964366
1003250	Klebsiella pneumoniae	urine	AF	unknown	9-10	2020	NextSeq 500	ERP141886	ERS13617308	ERR10438732	ERX9964264
1003251	Klebsiella pneumoniae	faeces	AF	unknown	9-10	2020	NextSeq 500	ERP141886	ERS13617309	ERR10438730	ERX9964262
1003260	Klebsiella pneumoniae	blood	AF	unknown	9-10	2020	NextSeq 500	ERP141886	ERS13617304	ERR10438727	ERX9964259
1003301	Staphylococcus lugdunensis	swab (wound)	SA	unknown	45-46	2020	NextSeq 500	ERP141886	ERS13618233	ERR10432307	ERX9959825
1003296	Klebsiella pneumoniae	urine	AF	unknown	9-10	2020	NextSeq 500	ERP141886	ERS13617307	ERR10438725	ERX9964257
1003295	Citrobacter koseri	swab (wound)	AF	unknown	11-12	2020	NextSeq 500	ERP141886	ERS13617289	ERR10438711	ERX9964243
1003294	Enterobacter hormaechei	swab (wound)	AF	unknown	11-12	2020	NextSeq 500	ERP141886	ERS13617325	ERR10438746	ERX9964278
1003291	Enterobacter hormaechei	swab (wound)	AF	unknown	11-12	2020	NextSeq 500	ERP141886	ERS13617324	ERR10438747	ERX9964279
1003288	Pseudomonas aeruginosa	swab (wound)	AF	unknown	11-12	2020	NextSeq 500	ERP141886	ERS13617288	ERR10438709	ERX9964241
1003285	Escherichia coli	swab (wound)	AF	unknown	11-12	2020	NextSeq 500	ERP141886	ERS13617300	ERR10438719	ERX9964251
1003284	Escherichia coli	swab (wound)	AF	unknown	11-12	2020	NextSeq 500	ERP141886	ERS13617297	ERR10438718	ERX9964250
1003281	Klebsiella quasipneumoniae	urine	AF	unknown	11-12	2020	NextSeq 500	ERP141886	ERS13617326	ERR10438745	ERX9964277
1003280	Klebsiella pneumoniae	blood	AF	unknown	11-12	2020	NextSeq 500	ERP141886	ERS13617312	ERR10438733	ERX9964265
1003276	Salmonella enterica	punctate	AF	unknown	11-12	2020	NextSeq 500	ERP141886	ERS13617321	ERR10438741	ERX9964273
1003275	Escherichia coli	urine	AF	unknown	9-10	2020	NextSeq 500	ERP141886	ERS13617295	ERR10438713	ERX9964245
1003274	Escherichia coli	urine	AF	unknown	9-10	2020	NextSeq 500	ERP141886	ERS13617294	ERR10438716	ERX9964248
1003273	Morganella morganii	blood	AF	unknown	9-10	2020	NextSeq 500	ERP141886	ERS13617314	ERR10438734	ERX9964266
1003271	Pseudomonas aeruginosa	blood	AF	unknown	9-10	2020	NextSeq 500	ERP141886	ERS13617287	ERR10438707	ERX9964239
1003270	Salmonella enterica	blood	AF	unknown	9-10	2020	NextSeq 500	ERP141886	ERS13617320	ERR10438744	ERX9964276
1003268	Salmonella enterica	blood	AF	unknown	9-10	2020	NextSeq 500	ERP141886	ERS13617319	ERR10438737	ERX9964269
1003267	Klebsiella pneumoniae	blood	AF	unknown	9-10	2020	NextSeq 500	ERP141886	ERS13617302	ERR10438724	ERX9964256
1003262	Klebsiella pneumoniae	urine	AF	unknown	9-10	2020	NextSeq 500	ERP141886	ERS13617305	ERR10438728	ERX9964260
1003261	Escherichia coli	blood	AF	unknown	9-10	2020	NextSeq 500	ERP141886	ERS13617290	ERR10438712	ERX9964244
1003177	Acinetobacter baumannii	urine	AS	unknown	9-10	2020	NextSeq 500	ERP141886	ERS13615922	ERR10431361	ERX9958879
1003174	Proteus mirabilis	swab (superficial and non-surgical)	AS	unknown	5-6	2020	NextSeq 500	ERP141886	ERS13615955	ERR10436169	ERX9962638
1003081	Escherichia coli	urine	SA	unknown	47-48	2020	NextSeq 500	ERP141886	ERS13618024	ERR10431823	ERX9959341
1003101	Serratia marcescens	sputum	AS	unknown	47-48	2020	NextSeq 500	ERP141886	ERS13618610	ERR10432685	ERX9960203
1003117	Proteus mirabilis	urine	AS	unknown	49-50	2020	NextSeq 500	ERP141886	ERS13618608	ERR10432688	ERX9960206
1003116	Pseudomonas aeruginosa	sputum	AS	unknown	49-50	2020	NextSeq 500	ERP141886	ERS13618529	ERR10432587	ERX9960105
1003115	Stenotrophomonas maltophilia	sputum	AS	unknown	49-50	2020	NextSeq 500	ERP141886	ERS13618629	ERR10432710	ERX9960228
1003114	Pseudomonas aeruginosa	sputum	AS	unknown	49-50	2020	NextSeq 500	ERP141886	ERS13618528	ERR10432586	ERX9960104
1003113	Acinetobacter baumannii	sputum	AS	unknown	47-48	2020	NextSeq 500	ERP141886	ERS13618557	ERR10432625	ERX9960143
1003112	Pseudomonas aeruginosa	sputum	AS	unknown	47-48	2020	NextSeq 500	ERP141886	ERS13618527	ERR10432583	ERX9960101
1003109	Pseudomonas aeruginosa	sputum	AS	unknown	47-48	2020	NextSeq 500	ERP141886	ERS13618526	ERR10432588	ERX9960106
1003104	Klebsiella quasipneumoniae	urine	AS	unknown	47-48	2020	NextSeq 500	ERP141886	ERS13618635	ERR10432720	ERX9960238
1003103	Citrobacter koseri	swab (wound)	AS	unknown	47-48	2020	NextSeq 500	ERP141886	ERS13618560	ERR10432622	ERX9960140
1003100	Pseudomonas aeruginosa	sputum	AS	unknown	47-48	2020	NextSeq 500	ERP141886	ERS13618524	ERR10432584	ERX9960102
1003172	Acinetobacter baumannii	aspirate	AS	unknown	5-6	2020	NextSeq 500	ERP141886	ERS13615928	ERR10441066	ERX9966594
1003097	Enterococcus faecium	blood	AS	unknown	47-48	2020	NextSeq 500	ERP141886	ERS13618628	ERR10432704	ERX9960222
1003096	Enterococcus faecalis	blood	SA	unknown	47-48	2020	NextSeq 500	ERP141886	ERS13618229	ERR10432290	ERX9959808
1003095	Morganella morganii	urine	SA	unknown	47-48	2020	NextSeq 500	ERP141886	ERS13618128	ERR10431928	ERX9959446
1003090	Staphylococcus haemolyticus	blood	SA	unknown	47-48	2020	NextSeq 500	ERP141886	ERS13618213	ERR10432273	ERX9959791
1003088	Stenotrophomonas maltophilia	swab (wound)	SA	unknown	47-48	2020	NextSeq 500	ERP141886	ERS13618243	ERR10432298	ERX9959816
1003087	Staphylococcus epidermidis	blood	SA	unknown	47-48	2020	NextSeq 500	ERP141886	ERS13618204	ERR10432242	ERX9959760
1003086	Staphylococcus aureus	unspecified diagnostic sample	SA	unknown	47-48	2020	NextSeq 500	ERP141886	ERS13618194	ERR10431994	ERX9959512
1003084	Staphylococcus hominis	blood	SA	unknown	47-48	2020	NextSeq 500	ERP141886	ERS13618215	ERR10432283	ERX9959801
1003083	Staphylococcus haemolyticus	blood	SA	unknown	47-48	2020	NextSeq 500	ERP141886	ERS13618212	ERR10432272	ERX9959790
1003082	Staphylococcus aureus	swab (wound)	SA	unknown	47-48	2020	NextSeq 500	ERP141886	ERS13618191	ERR10431993	ERX9959511
1003118	Pseudomonas aeruginosa	urine	AS	unknown	49-50	2020	NextSeq 500	ERP141886	ERS13618530	ERR10432590	ERX9960108
1003119	Pseudomonas aeruginosa	sputum	AS	unknown	49-50	2020	NextSeq 500	ERP141886	ERS13618532	ERR10432593	ERX9960111
1003122	Pseudomonas aeruginosa	lavage	AS	unknown	49-50	2020	NextSeq 500	ERP141886	ERS13618533	ERR10432595	ERX9960113
1003170	Acinetobacter baumannii	aspirate	AS	unknown	5-6	2020	NextSeq 500	ERP141886	ERS13615927	ERR10435974	ERX9962462
1003168	Klebsiella pneumoniae	blood	AS	unknown	1-2	2020	NextSeq 500	ERP141886	ERS13615952	ERR10436071	ERX9962541
1003166	Acinetobacter baumannii	aspirate	AS	unknown	39-40	2020	NextSeq 500	ERP141886	ERS13615926	ERR10435920	ERX9962409
1003165	Acinetobacter baumannii	aspirate	AS	unknown	39-40	2020	NextSeq 500	ERP141886	ERS13615925	ERR10435980	ERX9962468
1003162	Proteus mirabilis	urine	AS	unknown	39-40	2020	NextSeq 500	ERP141886	ERS13615954	ERR10436087	ERX9962556
1003160	Escherichia coli	swab (superficial and non-surgical)	AS	unknown	39-40	2020	NextSeq 500	ERP141886	ERS13615943	ERR10436010	ERX9962494
1003159	Acinetobacter baumannii	aspirate	AS	unknown	39-40	2020	NextSeq 500	ERP141886	ERS13615924	ERR10435984	ERX9962472
1003158	Acinetobacter baumannii	aspirate	AS	unknown	39-40	2020	NextSeq 500	ERP141886	ERS13615923	ERR10431363	ERX9958881
1003154	Stenotrophomonas maltophilia	sputum	AS	unknown	51-52	2020	NextSeq 500	ERP141886	ERS13618632	ERR10432718	ERX9960236
1003152	Enterococcus faecalis	urine	AS	unknown	49-50	2020	NextSeq 500	ERP141886	ERS13618625	ERR10432702	ERX9960220
1003151	Pseudomonas aeruginosa	sputum	AS	unknown	49-50	2020	NextSeq 500	ERP141886	ERS13618539	ERR10432603	ERX9960121
1003147	Pseudomonas aeruginosa	sputum	AS	unknown	49-50	2020	NextSeq 500	ERP141886	ERS13618540	ERR10432604	ERX9960122
1003144	Pseudomonas aeruginosa	swab (wound)	AS	unknown	49-50	2020	NextSeq 500	ERP141886	ERS13618531	ERR10432591	ERX9960109
1003142	Stenotrophomonas maltophilia	sputum	AS	unknown	49-50	2020	NextSeq 500	ERP141886	ERS13618631	ERR10432707	ERX9960225
1003140	Proteus mirabilis	urine	AS	unknown	49-50	2020	NextSeq 500	ERP141886	ERS13618609	ERR10432678	ERX9960196
1003139	Klebsiella quasipneumoniae	urine	AS	unknown	49-50	2020	NextSeq 500	ERP141886	ERS13618636	ERR10432723	ERX9960241
1003137	Pseudomonas aeruginosa	sputum	AS	unknown	49-50	2020	NextSeq 500	ERP141886	ERS13618537	ERR10432599	ERX9960117
1003134	Pseudomonas aeruginosa	urine	AS	unknown	49-50	2020	NextSeq 500	ERP141886	ERS13618536	ERR10432597	ERX9960115
1003133	Pseudomonas aeruginosa	sputum	AS	unknown	49-50	2020	NextSeq 500	ERP141886	ERS13618535	ERR10432598	ERX9960116
1003130	Stenotrophomonas maltophilia	sputum	AS	unknown	49-50	2020	NextSeq 500	ERP141886	ERS13618630	ERR10432706	ERX9960224
1003128	Serratia marcescens	sputum	AS	unknown	49-50	2020	NextSeq 500	ERP141886	ERS13618611	ERR10432681	ERX9960199
1003124	Pseudomonas aeruginosa	sputum	AS	unknown	49-50	2020	NextSeq 500	ERP141886	ERS13618534	ERR10432596	ERX9960114
1002908	Escherichia coli	urine	SA	unknown	45-46	2020	NextSeq 500	ERP141886	ERS13617953	ERR10431748	ERX9959266
1002903	Acinetobacter baumannii	punctate	SA	h	47-48	2020	NextSeq 500	ERP141886	ERS13617896	ERR10431693	ERX9959211
1002596	Salmonella enterica	swab (wound)	AF	unknown	49-50	2020	NextSeq 500	ERP141886	ERS13618774	ERR10432857	ERX9960375
1002609	Escherichia coli	urine	AF	unknown	47-48	2020	NextSeq 500	ERP141886	ERS13618718	ERR10432792	ERX9960310
1002608	Klebsiella pneumoniae	urine	AF	unknown	47-48	2020	NextSeq 500	ERP141886	ERS13618744	ERR10432826	ERX9960344
1002607	Proteus mirabilis	swab (unspecified)	AF	unknown	47-48	2020	NextSeq 500	ERP141886	ERS13618752	ERR10432838	ERX9960356
1002606	Acinetobacter junii	swab (unspecified)	AF	unknown	47-48	2020	NextSeq 500	ERP141886	ERS13618778	ERR10432862	ERX9960380
1002604	Klebsiella pneumoniae	urine	AF	unknown	47-48	2020	NextSeq 500	ERP141886	ERS13618742	ERR10432813	ERX9960331
1002603	Acinetobacter baumannii	urine	AF	unknown	47-48	2020	NextSeq 500	ERP141886	ERS13618705	ERR10432786	ERX9960304
1002602	Klebsiella pneumoniae	blood	AF	unknown	47-48	2020	NextSeq 500	ERP141886	ERS13618741	ERR10432816	ERX9960334
1002601	Acinetobacter baumannii	swab (wound)	AF	unknown	47-48	2020	NextSeq 500	ERP141886	ERS14260721	ERR10502525	ERX10018889
1002600	Escherichia coli	urine	AF	unknown	49-50	2020	NextSeq 500	ERP141886	ERS13618734	ERR10432814	ERX9960332
1002599	Escherichia coli	urine	AF	unknown	49-50	2020	NextSeq 500	ERP141886	ERS13618733	ERR10432819	ERX9960337
1002597	Proteus mirabilis	swab (wound)	AF	unknown	47-48	2020	NextSeq 500	ERP141886	ERS13618755	ERR10432835	ERX9960353
1002595	Enterobacter hormaechei	swab (wound)	AF	unknown	49-50	2020	NextSeq 500	ERP141886	ERS13618784	ERR10432868	ERX9960386
1002571	Escherichia coli	urine	AF	unknown	47-48	2020	NextSeq 500	ERP141886	ERS13618716	ERR10432811	ERX9960329
1002594	Escherichia coli	swab (wound)	AF	unknown	49-50	2020	NextSeq 500	ERP141886	ERS13618731	ERR10432824	ERX9960342
1002593	Escherichia coli	swab (wound)	AF	unknown	47-48	2020	NextSeq 500	ERP141886	ERS13618717	ERR10432803	ERX9960321
1002592	Raoultella ornithinolytica	swab (wound)	AF	unknown	49-50	2020	NextSeq 500	ERP141886	ERS13618780	ERR10432859	ERX9960377
1002590	Pseudomonas aeruginosa	punctate	AF	unknown	49-50	2020	NextSeq 500	ERP141886	ERS13618702	ERR10432782	ERX9960300
1002589	Klebsiella pneumoniae	urine	AF	unknown	49-50	2020	NextSeq 500	ERP141886	ERS13618750	ERR10432833	ERX9960351
1002588	Klebsiella pneumoniae	urine	AF	unknown	49-50	2020	NextSeq 500	ERP141886	ERS13618749	ERR10432830	ERX9960348
1002584	Escherichia coli	urine	AF	unknown	49-50	2020	NextSeq 500	ERP141886	ERS13618728	ERR10432799	ERX9960317
1002583	Enterococcus faecalis	urine	AF	unknown	49-50	2020	NextSeq 500	ERP141886	ERS13618770	ERR10432850	ERX9960368
1002580	Escherichia coli	blood	AF	unknown	47-48	2020	NextSeq 500	ERP141886	ERS13618711	ERR10432788	ERX9960306
1002579	Enterococcus faecium	blood	AF	unknown	47-48	2020	NextSeq 500	ERP141886	ERS13618771	ERR10432855	ERX9960373
1002611	Escherichia coli	urine	AF	unknown	47-48	2020	NextSeq 500	ERP141886	ERS13618723	ERR10432801	ERX9960319
1002612	Proteus mirabilis	swab (unspecified)	AF	unknown	47-48	2020	NextSeq 500	ERP141886	ERS13618757	ERR10432864	ERX9960382
1002653	Pseudomonas aeruginosa	swab (wound)	SA	unknown	45-46	2020	NextSeq 500	ERP141886	ERS13617836	ERR10431638	ERX9959156
1002651	Staphylococcus saprophyticus	urine	SA	unknown	45-46	2020	NextSeq 500	ERP141886	ERS13618237	ERR10432294	ERX9959812
1002648	Escherichia coli	urine	SA	unknown	45-46	2020	NextSeq 500	ERP141886	ERS13617972	ERR10431784	ERX9959302
1002647	Escherichia coli	urine	SA	unknown	45-46	2020	NextSeq 500	ERP141886	ERS13617967	ERR10431766	ERX9959284
1002645	Pseudomonas aeruginosa	urine	SA	unknown	45-46	2020	NextSeq 500	ERP141886	ERS13617832	ERR10431635	ERX9959153
1002643	Escherichia coli	urine	SA	unknown	45-46	2020	NextSeq 500	ERP141886	ERS13617965	ERR10431764	ERX9959282
1002639	Escherichia coli	urine	SA	unknown	45-46	2020	NextSeq 500	ERP141886	ERS13617946	ERR10431746	ERX9959264
1002638	Pseudomonas aeruginosa	swab (wound)	SA	unknown	45-46	2020	NextSeq 500	ERP141886	ERS13617822	ERR10431629	ERX9959147
1002637	Staphylococcus aureus	swab (wound)	SA	unknown	45-46	2020	NextSeq 500	ERP141886	ERS13618153	ERR10431948	ERX9959466
1002635	Klebsiella quasipneumoniae	urine	SA	unknown	45-46	2020	NextSeq 500	ERP141886	ERS13618267	ERR10432329	ERX9959847
1002632	Escherichia coli	swab (superficial and non-surgical)	SA	unknown	45-46	2020	NextSeq 500	ERP141886	ERS13617914	ERR10431712	ERX9959230
1002629	Escherichia coli	urine	SA	unknown	45-46	2020	NextSeq 500	ERP141886	ERS13617910	ERR10431714	ERX9959232
1002626	Escherichia coli	urine	AF	unknown	49-50	2020	NextSeq 500	ERP141886	ERS13618736	ERR10432821	ERX9960339
1002625	Enterobacter hormaechei	urine	AF	unknown	49-50	2020	NextSeq 500	ERP141886	ERS13618785	ERR10432867	ERX9960385
1002623	Escherichia coli	urine	AF	unknown	49-50	2020	NextSeq 500	ERP141886	ERS13618738	ERR10432818	ERX9960336
1002622	Escherichia coli	urine	AF	unknown	49-50	2020	NextSeq 500	ERP141886	ERS13618737	ERR10432817	ERX9960335
1002621	Staphylococcus epidermidis	swab (unspecified)	AF	unknown	49-50	2020	NextSeq 500	ERP141886	ERS13618767	ERR10432851	ERX9960369
1002620	Staphylococcus aureus	aspirate	AF	unknown	49-50	2020	NextSeq 500	ERP141886	ERS13618764	ERR10432845	ERX9960363
1002619	Staphylococcus epidermidis	urine	AF	unknown	49-50	2020	NextSeq 500	ERP141886	ERS13618766	ERR10432848	ERX9960366
1002617	Proteus mirabilis	urine	AF	unknown	49-50	2020	NextSeq 500	ERP141886	ERS13618758	ERR10432840	ERX9960358
1002616	Escherichia coli	urine	AF	unknown	49-50	2020	NextSeq 500	ERP141886	ERS13618732	ERR10432822	ERX9960340
1002615	Escherichia coli	urine	AF	unknown	49-50	2020	NextSeq 500	ERP141886	ERS13618726	ERR10432795	ERX9960313
1002576	Providencia stuartii	blood	AF	unknown	47-48	2020	NextSeq 500	ERP141886	ERS13618759	ERR10432842	ERX9960360
1002570	Escherichia coli	urine	AF	unknown	47-48	2020	NextSeq 500	ERP141886	ERS13618715	ERR10432784	ERX9960302
1002895	Staphylococcus haemolyticus	blood	SA	h	47-48	2020	NextSeq 500	ERP141886	ERS13618210	ERR10432269	ERX9959787
1002498	Escherichia coli	urine	AS	c	43-44	2020	NextSeq 500	ERP141886	ERS13617784	ERR10431582	ERX9959100
1002524	Staphylococcus haemolyticus	urine	AS	c	43-44	2020	NextSeq 500	ERP141886	ERS13617807	ERR10431609	ERX9959127
1002522	Staphylococcus aureus	swab (wound)	AS	c	43-44	2020	NextSeq 500	ERP141886	ERS13617804	ERR10431606	ERX9959124
1002520	Escherichia coli	swab (wound)	AS	h	43-44	2020	NextSeq 500	ERP141886	ERS13617793	ERR10431596	ERX9959114
1002516	Klebsiella pneumoniae	urine	AS	c	43-44	2020	NextSeq 500	ERP141886	ERS13617801	ERR10431605	ERX9959123
1002512	Staphylococcus hominis	blood	AS	c	43-44	2020	NextSeq 500	ERP141886	ERS13617810	ERR10431614	ERX9959132
1002511	Escherichia coli	swab (wound)	AS	c	43-44	2020	NextSeq 500	ERP141886	ERS13617791	ERR10431592	ERX9959110
1002508	Pseudomonas aeruginosa	swab (wound)	AS	c	43-44	2020	NextSeq 500	ERP141886	ERS13617777	ERR10439762	ERX9965294
1002507	Escherichia coli	urine	AS	c	43-44	2020	NextSeq 500	ERP141886	ERS13617790	ERR10431621	ERX9959139
1002503	Escherichia coli	swab (wound)	AS	c	43-44	2020	NextSeq 500	ERP141886	ERS13617787	ERR10431583	ERX9959101
1002500	Pseudomonas aeruginosa	swab (wound)	AS	h	43-44	2020	NextSeq 500	ERP141886	ERS13617776	ERR10431574	ERX9959092
1002497	Staphylococcus aureus	swab (wound)	AS	h	43-44	2020	NextSeq 500	ERP141886	ERS13617803	ERR10431604	ERX9959122
1002569	Escherichia coli	urine	AF	unknown	47-48	2020	NextSeq 500	ERP141886	ERS13618721	ERR10432798	ERX9960316
1002496	Pseudomonas stutzeri	urine	AS	h	43-44	2020	NextSeq 500	ERP141886	ERS13617779	ERR10431580	ERX9959098
1002494	Staphylococcus aureus	blood	AS	h	43-44	2020	NextSeq 500	ERP141886	ERS13617802	ERR10431599	ERX9959117
1002492	Escherichia coli	urine	AS	c	43-44	2020	NextSeq 500	ERP141886	ERS13617782	ERR10431589	ERX9959107
1002491	Pseudomonas aeruginosa	urine	AS	c	43-44	2020	NextSeq 500	ERP141886	ERS13617775	ERR10431581	ERX9959099
1002490	Enterobacter hormaechei	swab (wound)	AS	c	43-44	2020	NextSeq 500	ERP141886	ERS13617814	ERR10431628	ERX9959146
1002488	Klebsiella pneumoniae	urine	AS	c	43-44	2020	NextSeq 500	ERP141886	ERS13617800	ERR10431608	ERX9959126
1002486	Pseudomonas aeruginosa	urine	AS	c	43-44	2020	NextSeq 500	ERP141886	ERS13617774	ERR10431584	ERX9959102
1002483	Escherichia coli	urine	AS	c	43-44	2020	NextSeq 500	ERP141886	ERS13617780	ERR10431602	ERX9959120
1002481	Streptococcus parasanguinis	blood	AS	h	43-44	2020	NextSeq 500	ERP141886	ERS13617811	ERR10431613	ERX9959131
1002479	Stenotrophomonas maltophilia	sputum	AS	unknown	45-46	2020	NextSeq 500	ERP141886	ERS13618697	ERR10432775	ERX9960293
1002477	Klebsiella variicola	swab (wound)	AF	unknown	43-44	2020	NextSeq 500	ERP141886	ERS13617593	ERR10439050	ERX9964582
1002529	Pseudomonas aeruginosa	urine	AS	h	43-44	2020	NextSeq 500	ERP141886	ERS13617778	ERR10431586	ERX9959104
1002531	Escherichia coli	urine	AS	h	43-44	2020	NextSeq 500	ERP141886	ERS13617799	ERR10439759	ERX9965291
1002532	Staphylococcus aureus	swab (wound)	AS	c	43-44	2020	NextSeq 500	ERP141886	ERS13617805	ERR10431600	ERX9959118
1002533	Enterococcus faecium	blood	AS	h	43-44	2020	NextSeq 500	ERP141886	ERS13617813	ERR10431612	ERX9959130
1002568	Enterobacter hormaechei	urine	AF	unknown	47-48	2020	NextSeq 500	ERP141886	ERS13618782	ERR10432866	ERX9960384
1002567	Escherichia coli	urine	AF	unknown	47-48	2020	NextSeq 500	ERP141886	ERS13618714	ERR10432793	ERX9960311
1002566	Escherichia coli	urine	AF	unknown	47-48	2020	NextSeq 500	ERP141886	ERS13618720	ERR10432806	ERX9960324
1002564	Klebsiella pneumoniae	swab (wound)	AF	unknown	49-50	2020	NextSeq 500	ERP141886	ERS13618746	ERR10432831	ERX9960349
1002563	Acinetobacter baumannii	swab (wound)	AF	unknown	49-50	2020	NextSeq 500	ERP141886	ERS13618710	ERR10432789	ERX9960307
1002562	Proteus mirabilis	swab (wound)	AF	unknown	49-50	2020	NextSeq 500	ERP141886	ERS13618754	ERR10432836	ERX9960354
1002559	Acinetobacter baumannii	swab (wound)	AF	unknown	49-50	2020	NextSeq 500	ERP141886	ERS13618709	ERR10432791	ERX9960309
1002558	Acinetobacter baumannii	swab (wound)	AF	unknown	47-48	2020	NextSeq 500	ERP141886	ERS13618707	ERR10432810	ERX9960328
1002557	Acinetobacter baumannii	swab (wound)	AF	unknown	47-48	2020	NextSeq 500	ERP141886	ERS13618706	ERR10432794	ERX9960312
1002555	Proteus mirabilis	swab (wound)	AF	unknown	49-50	2020	NextSeq 500	ERP141886	ERS13618753	ERR10432834	ERX9960352
1002554	Salmonella enterica	blood	AF	unknown	47-48	2020	NextSeq 500	ERP141886	ERS13618772	ERR10432872	ERX9960390
1002552	Acinetobacter baumannii	blood	AF	unknown	49-50	2020	NextSeq 500	ERP141886	ERS13618708	ERR10432785	ERX9960303
1002551	Salmonella enterica	blood	AF	unknown	49-50	2020	NextSeq 500	ERP141886	ERS13618773	ERR10432856	ERX9960374
1002548	Enterobacter hormaechei	blood	AF	unknown	47-48	2020	NextSeq 500	ERP141886	ERS13618781	ERR10432865	ERX9960383
1002547	Klebsiella quasipneumoniae	blood	AF	unknown	47-48	2020	NextSeq 500	ERP141886	ERS13618786	ERR10432871	ERX9960389
1002544	Acinetobacter haemolyticus	swab (wound)	AF	unknown	49-50	2020	NextSeq 500	ERP141886	ERS13618776	ERR10432854	ERX9960372
1002543	Enterobacter hormaechei	urine	AF	unknown	49-50	2020	NextSeq 500	ERP141886	ERS13618783	ERR10432870	ERX9960388
1002542	Acinetobacter haemolyticus	swab (wound)	AF	unknown	47-48	2020	NextSeq 500	ERP141886	ERS13618775	ERR10432861	ERX9960379
1001772	Klebsiella pneumoniae	swab (cavity)	AF	c	9-10	2020	NextSeq 500	ERP141886	ERS13616130	ERR10441237	ERX9966765
1002538	Staphylococcus haemolyticus	blood	AS	h	43-44	2020	NextSeq 500	ERP141886	ERS13617808	ERR10431618	ERX9959136
1002536	Enterococcus faecalis	blood	AS	h	43-44	2020	NextSeq 500	ERP141886	ERS13617812	ERR10431616	ERX9959134
1002534	Enterobacter hormaechei	urine	AS	c	43-44	2020	NextSeq 500	ERP141886	ERS13617815	ERR10431631	ERX9959149
1002654	Escherichia coli	swab (wound)	SA	unknown	45-46	2020	NextSeq 500	ERP141886	ERS13617974	ERR10431773	ERX9959291
1002657	Escherichia coli	urine	SA	unknown	45-46	2020	NextSeq 500	ERP141886	ERS13617982	ERR10431778	ERX9959296
1002658	Escherichia coli	urine	SA	unknown	45-46	2020	NextSeq 500	ERP141886	ERS13617983	ERR10431775	ERX9959293
1002826	Acinetobacter baumannii	blood	SA	h	45-46	2020	NextSeq 500	ERP141886	ERS13617879	ERR10431682	ERX9959200
1002823	Klebsiella michiganensis	urine	SA	unknown	45-46	2020	NextSeq 500	ERP141886	ERS13618263	ERR10432343	ERX9959861
1002821	Acinetobacter baumannii	blood	SA	unknown	45-46	2020	NextSeq 500	ERP141886	ERS13617862	ERR10431676	ERX9959194
1002820	Serratia marcescens	sputum	SA	unknown	45-46	2020	NextSeq 500	ERP141886	ERS13618136	ERR10431933	ERX9959451
1002819	Staphylococcus saprophyticus	sputum	SA	h	45-46	2020	NextSeq 500	ERP141886	ERS13618236	ERR10432305	ERX9959823
1002816	Pseudomonas aeruginosa	urine	SA	unknown	45-46	2020	NextSeq 500	ERP141886	ERS13617821	ERR10431619	ERX9959137
1002815	Pseudomonas aeruginosa	blood	SA	h	45-46	2020	NextSeq 500	ERP141886	ERS13617820	ERR10431636	ERX9959154
1002810	Pseudomonas aeruginosa	punctate	SA	unknown	43-44	2020	NextSeq 500	ERP141886	ERS13617819	ERR10431615	ERX9959133
1002806	Escherichia coli	urine	SA	unknown	43-44	2020	NextSeq 500	ERP141886	ERS13617907	ERR10431723	ERX9959241
1002805	Klebsiella pneumoniae	urine	SA	unknown	43-44	2020	NextSeq 500	ERP141886	ERS13618046	ERR10431849	ERX9959367
1002799	Klebsiella pneumoniae	aspirate	SA	unknown	47-48	2020	NextSeq 500	ERP141886	ERS13618119	ERR10431917	ERX9959435
1002659	Escherichia coli	urine	SA	unknown	45-46	2020	NextSeq 500	ERP141886	ERS13617984	ERR10431777	ERX9959295
1002798	Acinetobacter baumannii	aspirate	SA	unknown	47-48	2020	NextSeq 500	ERP141886	ERS13617900	ERR10431697	ERX9959215
1002775	Acinetobacter baumannii	aspirate	SA	h	47-48	2020	NextSeq 500	ERP141886	ERS13617884	ERR10431686	ERX9959204
1002773	Enterococcus faecium	swab (cavity)	SA	h	45-46	2020	NextSeq 500	ERP141886	ERS13618230	ERR10432292	ERX9959810
1002772	Enterococcus faecium	blood	SA	h	45-46	2020	NextSeq 500	ERP141886	ERS13618232	ERR10432306	ERX9959824
1002771	Salmonella enterica	blood	SA	h	45-46	2020	NextSeq 500	ERP141886	ERS13618234	ERR10432308	ERX9959826
1002770	Pseudomonas aeruginosa	swab (wound)	SA	h	45-46	2020	NextSeq 500	ERP141886	ERS13617830	ERR10431637	ERX9959155
1002767	Pseudomonas aeruginosa	punctate	SA	h	45-46	2020	NextSeq 500	ERP141886	ERS13617833	ERR10431632	ERX9959150
1002763	Enterococcus faecium	blood	SA	h	45-46	2020	NextSeq 500	ERP141886	ERS13618231	ERR10432302	ERX9959820
1002762	Acinetobacter baumannii	aspirate	SA	h	45-46	2020	NextSeq 500	ERP141886	ERS13617873	ERR10431671	ERX9959189
1002829	Pseudomonas aeruginosa	aspirate	SA	unknown	47-48	2020	NextSeq 500	ERP141886	ERS13617850	ERR10431643	ERX9959161
1002830	Pseudomonas aeruginosa	urine	SA	unknown	47-48	2020	NextSeq 500	ERP141886	ERS13617853	ERR10431647	ERX9959165
1002831	Pseudomonas aeruginosa	aspirate	SA	unknown	47-48	2020	NextSeq 500	ERP141886	ERS13617854	ERR10431651	ERX9959169
1002833	Serratia marcescens	aspirate	SA	unknown	47-48	2020	NextSeq 500	ERP141886	ERS13618139	ERR10431935	ERX9959453
1002888	Escherichia coli	aspirate	SA	h	45-46	2020	NextSeq 500	ERP141886	ERS13617978	ERR10431776	ERX9959294
1002887	Comamonas kerstersii	aspirate	SA	h	45-46	2020	NextSeq 500	ERP141886	ERS13618255	ERR10432315	ERX9959833
1002886	Staphylococcus haemolyticus	blood	SA	h	45-46	2020	NextSeq 500	ERP141886	ERS13618208	ERR10432265	ERX9959783
1002885	Staphylococcus haemolyticus	urine	SA	h	47-48	2020	NextSeq 500	ERP141886	ERS13618209	ERR10432264	ERX9959782
1002882	Staphylococcus epidermidis	blood	SA	h	47-48	2020	NextSeq 500	ERP141886	ERS13618202	ERR10432263	ERX9959781
1002881	Staphylococcus epidermidis	blood	SA	h	47-48	2020	NextSeq 500	ERP141886	ERS13618201	ERR10432266	ERX9959784
1002879	Pseudomonas aeruginosa	swab (wound)	SA	h	47-48	2020	NextSeq 500	ERP141886	ERS13617843	ERR10431655	ERX9959173
1002876	Staphylococcus haemolyticus	blood	SA	h	45-46	2020	NextSeq 500	ERP141886	ERS13618207	ERR10432274	ERX9959792
1002874	Pseudomonas aeruginosa	aspirate	SA	h	45-46	2020	NextSeq 500	ERP141886	ERS13617837	ERR10431640	ERX9959158
1002870	Escherichia coli	urine	SA	h	45-46	2020	NextSeq 500	ERP141886	ERS13617927	ERR10431741	ERX9959259
1002868	Klebsiella variicola	aspirate	SA	h	45-46	2020	NextSeq 500	ERP141886	ERS13618256	ERR10432319	ERX9959837
1002867	Morganella morganii	urine	SA	h	45-46	2020	NextSeq 500	ERP141886	ERS13618123	ERR10431926	ERX9959444
1002866	Escherichia coli	urine	SA	h	45-46	2020	NextSeq 500	ERP141886	ERS13617926	ERR10431728	ERX9959246
1002864	Escherichia coli	urine	SA	h	45-46	2020	NextSeq 500	ERP141886	ERS13617920	ERR10431717	ERX9959235
1002862	Staphylococcus epidermidis	blood	SA	h	45-46	2020	NextSeq 500	ERP141886	ERS13618198	ERR10432244	ERX9959762
1002861	Staphylococcus epidermidis	blood	SA	h	45-46	2020	NextSeq 500	ERP141886	ERS13618197	ERR10432270	ERX9959788
1002859	Escherichia coli	swab (wound)	SA	h	45-46	2020	NextSeq 500	ERP141886	ERS13617919	ERR10431722	ERX9959240
1002858	Escherichia coli	swab (wound)	SA	h	45-46	2020	NextSeq 500	ERP141886	ERS13617918	ERR10431718	ERX9959236
1002847	Escherichia coli	aspirate	SA	c	45-46	2020	NextSeq 500	ERP141886	ERS13617912	ERR10431711	ERX9959229
1002844	Escherichia coli	urine	SA	c	45-46	2020	NextSeq 500	ERP141886	ERS13617909	ERR10431709	ERX9959227
1002842	Klebsiella michiganensis	blood	SA	unknown	49-50	2020	NextSeq 500	ERP141886	ERS13618266	ERR10432321	ERX9959839
1002837	Acinetobacter seifertii	blood	SA	unknown	47-48	2020	NextSeq 500	ERP141886	ERS13618269	ERR10432333	ERX9959851
1002836	Acinetobacter seifertii	blood	SA	unknown	47-48	2020	NextSeq 500	ERP141886	ERS13618268	ERR10432337	ERX9959855
1002760	Pseudomonas aeruginosa	aspirate	SA	h	45-46	2020	NextSeq 500	ERP141886	ERS13617829	ERR10431626	ERX9959144
1002757	Acinetobacter baumannii	blood	SA	h	45-46	2020	NextSeq 500	ERP141886	ERS13617869	ERR10431664	ERX9959182
1002752	Acinetobacter baumannii	blood	SA	h	45-46	2020	NextSeq 500	ERP141886	ERS13617872	ERR10431673	ERX9959191
1002707	Morganella morganii	blood	SA	h	45-46	2020	NextSeq 500	ERP141886	ERS13618124	ERR10431927	ERX9959445
1002700	Acinetobacter baumannii	aspirate	SA	h	45-46	2020	NextSeq 500	ERP141886	ERS13617877	ERR10431681	ERX9959199
1002697	Proteus mirabilis	swab (wound)	SA	h	45-46	2020	NextSeq 500	ERP141886	ERS13618130	ERR10431932	ERX9959450
1002696	Acinetobacter pittii	aspirate	SA	h	45-46	2020	NextSeq 500	ERP141886	ERS13618244	ERR10432309	ERX9959827
1002695	Acinetobacter baumannii	aspirate	SA	h	45-46	2020	NextSeq 500	ERP141886	ERS13617871	ERR10431677	ERX9959195
1002694	Acinetobacter baumannii	lavage	SA	h	45-46	2020	NextSeq 500	ERP141886	ERS13617870	ERR10431661	ERX9959179
1002688	Acinetobacter baumannii	sputum	SA	h	45-46	2020	NextSeq 500	ERP141886	ERS13617866	ERR10431668	ERX9959186
1002685	Escherichia coli	urine	SA	unknown	47-48	2020	NextSeq 500	ERP141886	ERS13618037	ERR10431836	ERX9959354
1002684	Escherichia coli	urine	SA	unknown	47-48	2020	NextSeq 500	ERP141886	ERS13618036	ERR10431845	ERX9959363
1002682	Escherichia coli	blood	SA	unknown	47-48	2020	NextSeq 500	ERP141886	ERS13618026	ERR10431827	ERX9959345
1002681	Pseudomonas aeruginosa	urine	SA	unknown	47-48	2020	NextSeq 500	ERP141886	ERS13617858	ERR10431675	ERX9959193
1002680	Escherichia coli	urine	SA	unknown	47-48	2020	NextSeq 500	ERP141886	ERS13618025	ERR10431825	ERX9959343
1002676	Klebsiella pneumoniae	urine	SA	unknown	47-48	2020	NextSeq 500	ERP141886	ERS13618102	ERR10431900	ERX9959418
1002675	Escherichia coli	urine	SA	unknown	47-48	2020	NextSeq 500	ERP141886	ERS13618015	ERR10431811	ERX9959329
1002673	Escherichia coli	urine	SA	unknown	47-48	2020	NextSeq 500	ERP141886	ERS13617992	ERR10431791	ERX9959309
1002671	Escherichia coli	urine	SA	unknown	47-48	2020	NextSeq 500	ERP141886	ERS13618014	ERR10431812	ERX9959330
1002669	Escherichia coli	urine	SA	unknown	47-48	2020	NextSeq 500	ERP141886	ERS13618006	ERR10431807	ERX9959325
1002667	Proteus mirabilis	urine	SA	unknown	47-48	2020	NextSeq 500	ERP141886	ERS13618132	ERR10431941	ERX9959459
1002666	Escherichia coli	urine	SA	unknown	47-48	2020	NextSeq 500	ERP141886	ERS13618004	ERR10431802	ERX9959320
1002665	Escherichia coli	urine	SA	unknown	47-48	2020	NextSeq 500	ERP141886	ERS13617991	ERR10431842	ERX9959360
1002663	Streptococcus agalactiae	urine	SA	unknown	47-48	2020	NextSeq 500	ERP141886	ERS13618216	ERR10432276	ERX9959794
1002662	Escherichia coli	urine	SA	unknown	47-48	2020	NextSeq 500	ERP141886	ERS13617987	ERR10431781	ERX9959299
1002702	Acinetobacter baumannii	blood	SA	h	45-46	2020	NextSeq 500	ERP141886	ERS13617878	ERR10431679	ERX9959197
1002708	Morganella morganii	urine	SA	h	47-48	2020	NextSeq 500	ERP141886	ERS13618125	ERR10431923	ERX9959441
1002751	Pseudomonas aeruginosa	aspirate	SA	h	45-46	2020	NextSeq 500	ERP141886	ERS13617824	ERR10431620	ERX9959138
1002709	Acinetobacter baumannii	aspirate	SA	h	47-48	2020	NextSeq 500	ERP141886	ERS13617882	ERR10431685	ERX9959203
1002750	Acinetobacter baumannii	aspirate	SA	h	45-46	2020	NextSeq 500	ERP141886	ERS13617868	ERR10431669	ERX9959187
1002749	Pseudomonas aeruginosa	aspirate	SA	h	45-46	2020	NextSeq 500	ERP141886	ERS13617823	ERR10431623	ERX9959141
1002748	Acinetobacter baumannii	aspirate	SA	h	45-46	2020	NextSeq 500	ERP141886	ERS13617867	ERR10431674	ERX9959192
1002747	Klebsiella michiganensis	swab (superficial and non-surgical)	SA	h	47-48	2020	NextSeq 500	ERP141886	ERS13618265	ERR10432317	ERX9959835
1002746	Pseudomonas aeruginosa	swab (superficial and non-surgical)	SA	h	47-48	2020	NextSeq 500	ERP141886	ERS13617857	ERR10431670	ERX9959188
1002744	Proteus mirabilis	lavage	SA	h	47-48	2020	NextSeq 500	ERP141886	ERS13618133	ERR10431938	ERX9959456
1002743	Klebsiella variicola	aspirate	SA	h	47-48	2020	NextSeq 500	ERP141886	ERS13618257	ERR10432326	ERX9959844
1002742	Acinetobacter baumannii	swab (wound)	SA	h	47-48	2020	NextSeq 500	ERP141886	ERS13617895	ERR10431706	ERX9959224
1002739	Acinetobacter baumannii	aspirate	SA	h	47-48	2020	NextSeq 500	ERP141886	ERS13617894	ERR10431701	ERX9959219
1002738	Morganella morganii	aspirate	SA	h	47-48	2020	NextSeq 500	ERP141886	ERS13618127	ERR10431931	ERX9959449
1002737	Pseudomonas aeruginosa	aspirate	SA	h	47-48	2020	NextSeq 500	ERP141886	ERS13617852	ERR10431658	ERX9959176
1002736	Serratia marcescens	urine	SA	h	47-48	2020	NextSeq 500	ERP141886	ERS13618138	ERR10431936	ERX9959454
1002732	Enterobacter bugandensis	urine	SA	h	47-48	2020	NextSeq 500	ERP141886	ERS13618262	ERR10432316	ERX9959834
1002729	Acinetobacter baumannii	blood	SA	h	47-48	2020	NextSeq 500	ERP141886	ERS13617891	ERR10431692	ERX9959210
1002728	Acinetobacter baumannii	aspirate	SA	h	47-48	2020	NextSeq 500	ERP141886	ERS13617890	ERR10431689	ERX9959207
1002726	Streptococcus pyogenes	unspecified diagnostic sample	SA	h	47-48	2020	NextSeq 500	ERP141886	ERS13618218	ERR10432275	ERX9959793
1002724	Acinetobacter baumannii	aspirate	SA	h	47-48	2020	NextSeq 500	ERP141886	ERS13617889	ERR10431691	ERX9959209
1002723	Morganella morganii	urine	SA	h	47-48	2020	NextSeq 500	ERP141886	ERS13618126	ERR10431925	ERX9959443
1002722	Acinetobacter johnsonii	sputum	SA	h	47-48	2020	NextSeq 500	ERP141886	ERS13618239	ERR10432296	ERX9959814
1002721	Pseudomonas aeruginosa	aspirate	SA	h	47-48	2020	NextSeq 500	ERP141886	ERS13617851	ERR10431648	ERX9959166
1002718	Acinetobacter baumannii	lavage	SA	h	47-48	2020	NextSeq 500	ERP141886	ERS13617888	ERR10431690	ERX9959208
1002713	Acinetobacter baumannii	aspirate	SA	h	47-48	2020	NextSeq 500	ERP141886	ERS13617883	ERR10431684	ERX9959202
1002712	Klebsiella michiganensis	aspirate	SA	h	47-48	2020	NextSeq 500	ERP141886	ERS13618264	ERR10432311	ERX9959829
1001773	Escherichia coli	urine	AF	c	9-10	2020	NextSeq 500	ERP141886	ERS13616070	ERR10441186	ERX9966714
1000000	Pseudomonas aeruginosa	aspirate	EU	unknown	7-8	2020	NextSeq 500	ERP141886	ERS13616348	ERR10441505	ERX9967033
1001771	Escherichia coli	urine	AF	c	9-10	2020	NextSeq 500	ERP141886	ERS13616098	ERR10441215	ERX9966743
1000636	Escherichia coli	urine	AS	unknown	9-10	2020	NextSeq 500	ERP141886	ERS13618304	ERR10432358	ERX9959876
1000631	Pseudomonas aeruginosa	blood	AS	unknown	9-10	2020	NextSeq 500	ERP141886	ERS13618279	ERR10432342	ERX9959860
1000625	Escherichia coli	urine	AS	unknown	9-10	2020	NextSeq 500	ERP141886	ERS13618307	ERR10432374	ERX9959892
1000624	Escherichia coli	urine	AS	unknown	9-10	2020	NextSeq 500	ERP141886	ERS13618306	ERR10432368	ERX9959886
1000623	Streptococcus agalactiae	urine	AS	unknown	9-10	2020	NextSeq 500	ERP141886	ERS13618336	ERR10432397	ERX9959915
1000618	Escherichia coli	swab (wound)	AS	unknown	9-10	2020	NextSeq 500	ERP141886	ERS13618303	ERR10432361	ERX9959879
1000615	Escherichia coli	urine	AS	unknown	9-10	2020	NextSeq 500	ERP141886	ERS13618301	ERR10432360	ERX9959878
1000613	Pseudomonas aeruginosa	aspirate	AS	unknown	9-10	2020	NextSeq 500	ERP141886	ERS13618278	ERR10432336	ERX9959854
1000612	Serratia marcescens	aspirate	AS	unknown	9-10	2020	NextSeq 500	ERP141886	ERS13618327	ERR10432386	ERX9959904
1000635	Enterobacter cloacae	blood	AS	unknown	9-10	2020	NextSeq 500	ERP141886	ERS13618286	ERR10432349	ERX9959867
1000638	Staphylococcus aureus	swab (superficial and non-surgical)	EU	unknown	19-20	2020	NextSeq 500	ERP141886	ERS13616632	ERR10436973	ERX9963040
1000641	Escherichia coli	blood	EU	unknown	19-20	2020	NextSeq 500	ERP141886	ERS13616606	ERR10436876	ERX9962984
1000688	Escherichia coli	urine	EU	unknown	19-20	2020	NextSeq 500	ERP141886	ERS13616618	ERR10436919	ERX9963001
1000684	Escherichia coli	urine	EU	unknown	19-20	2020	NextSeq 500	ERP141886	ERS13616602	ERR10436859	ERX9962979
1000682	Escherichia coli	urine	EU	unknown	19-20	2020	NextSeq 500	ERP141886	ERS13616616	ERR10436901	ERX9962994
1000681	Pseudomonas aeruginosa	urine	EU	unknown	19-20	2020	NextSeq 500	ERP141886	ERS13616598	ERR10436845	ERX9962975
1000680	Proteus vulgaris	urine	EU	unknown	19-20	2020	NextSeq 500	ERP141886	ERS13616629	ERR10436961	ERX9963028
1000678	Escherichia coli	urine	EU	unknown	19-20	2020	NextSeq 500	ERP141886	ERS13616615	ERR10436902	ERX9962995
1000676	Citrobacter portucalensis	urine	EU	unknown	19-20	2020	NextSeq 500	ERP141886	ERS13616657	ERR10437059	ERX9963090
1000675	Staphylococcus saprophyticus	urine	EU	unknown	19-20	2020	NextSeq 500	ERP141886	ERS13616653	ERR10437034	ERX9963078
1000674	Pseudomonas aeruginosa	urine	EU	unknown	19-20	2020	NextSeq 500	ERP141886	ERS13616597	ERR10436829	ERX9962969
1000672	Escherichia coli	urine	EU	unknown	19-20	2020	NextSeq 500	ERP141886	ERS13616612	ERR10436894	ERX9962988
1000669	Klebsiella pneumoniae	urine	EU	unknown	19-20	2020	NextSeq 500	ERP141886	ERS13616627	ERR10436946	ERX9963020
1000668	Escherichia coli	urine	EU	unknown	19-20	2020	NextSeq 500	ERP141886	ERS13616611	ERR10436895	ERX9962989
1000667	Proteus mirabilis	urine	EU	unknown	19-20	2020	NextSeq 500	ERP141886	ERS13616628	ERR10436959	ERX9963027
1000666	Escherichia coli	urine	EU	unknown	19-20	2020	NextSeq 500	ERP141886	ERS13616610	ERR10436896	ERX9962990
1000663	Staphylococcus aureus	swab (wound)	EU	unknown	19-20	2020	NextSeq 500	ERP141886	ERS13616647	ERR10437010	ERX9963066
1000662	Streptococcus dysgalactiae	swab (wound)	EU	unknown	19-20	2020	NextSeq 500	ERP141886	ERS13616651	ERR10437028	ERX9963072
1000653	Streptococcus dysgalactiae	swab (superficial and non-surgical)	EU	unknown	19-20	2020	NextSeq 500	ERP141886	ERS13616650	ERR10437030	ERX9963074
1000650	Staphylococcus aureus	swab (superficial and non-surgical)	EU	unknown	19-20	2020	NextSeq 500	ERP141886	ERS13616637	ERR10436982	ERX9963047
1000647	Streptococcus dysgalactiae	swab (superficial and non-surgical)	EU	unknown	19-20	2020	NextSeq 500	ERP141886	ERS13616649	ERR10437027	ERX9963071
1000645	Staphylococcus aureus	swab (superficial and non-surgical)	EU	unknown	19-20	2020	NextSeq 500	ERP141886	ERS13616644	ERR10437005	ERX9963061
1000644	Acinetobacter junii	secretion	EU	unknown	19-20	2020	NextSeq 500	ERP141886	ERS13616654	ERR10437060	ERX9963091
1000571	Acinetobacter baumannii	blood	AS	unknown	7-8	2020	NextSeq 500	ERP141886	ERS13618280	ERR10432338	ERX9959856
1000565	Streptococcus suis	blood	AS	unknown	9-10	2020	NextSeq 500	ERP141886	ERS13618622	ERR10432700	ERX9960218
1000448	Enterococcus faecium	surgical sample	EU	c	13-14	2020	NextSeq 500	ERP141886	ERS13616579	ERR10436758	ERX9962951
1000514	Enterococcus faecium	urine	AS	unknown	9-10	2020	NextSeq 500	ERP141886	ERS13618626	ERR10432694	ERX9960212
1000506	Pseudomonas aeruginosa	urine	EU	h	13-14	2020	NextSeq 500	ERP141886	ERS13616482	ERR10441676	ERX9967204
1000505	Streptococcus pyogenes	swab (cavity)	EU	c	13-14	2020	NextSeq 500	ERP141886	ERS13616570	ERR10436737	ERX9962940
1000503	Klebsiella aerogenes	urine	EU	c	13-14	2020	NextSeq 500	ERP141886	ERS13616488	ERR10441701	ERX9967229
1000491	Pseudomonas aeruginosa	swab (wound)	EU	h	13-14	2020	NextSeq 500	ERP141886	ERS13616477	ERR10441674	ERX9967202
1000490	Streptococcus anginosus	swab (cavity)	EU	c	13-14	2020	NextSeq 500	ERP141886	ERS13616572	ERR10436736	ERX9962939
1000489	Streptococcus anginosus	swab (cavity)	EU	c	13-14	2020	NextSeq 500	ERP141886	ERS13616571	ERR10436738	ERX9962941
1000488	Proteus mirabilis	urine	EU	c	13-14	2020	NextSeq 500	ERP141886	ERS13616523	ERR10436585	ERX9962887
1000486	Neisseria subflava	aspirate	EU	h	13-14	2020	NextSeq 500	ERP141886	ERS13616586	ERR10436780	ERX9962957
1000484	Proteus mirabilis	urine	EU	c	13-14	2020	NextSeq 500	ERP141886	ERS13616522	ERR10436556	ERX9962880
1000477	Enterococcus faecium	urine	EU	h	13-14	2020	NextSeq 500	ERP141886	ERS13616580	ERR10436757	ERX9962950
1000474	Enterobacter roggenkampii	urine	EU	h	13-14	2020	NextSeq 500	ERP141886	ERS13616596	ERR10436828	ERX9962968
1000470	Pseudomonas aeruginosa	urine	EU	h	13-14	2020	NextSeq 500	ERP141886	ERS13616476	ERR10441675	ERX9967203
1000467	Pseudomonas aeruginosa	blood	EU	h	13-14	2020	NextSeq 500	ERP141886	ERS13616481	ERR10441671	ERX9967199
1000466	Serratia marcescens	blood	EU	h	13-14	2020	NextSeq 500	ERP141886	ERS13616529	ERR10436623	ERX9962893
1000462	Serratia marcescens	blood	EU	h	13-14	2020	NextSeq 500	ERP141886	ERS13616530	ERR10436630	ERX9962894
1000461	Citrobacter freundii	aspirate	EU	h	13-14	2020	NextSeq 500	ERP141886	ERS13616487	ERR10441698	ERX9967226
1000460	Pseudomonas aeruginosa	urine	EU	h	13-14	2020	NextSeq 500	ERP141886	ERS13616480	ERR10441672	ERX9967200
1000459	Staphylococcus aureus	aspirate	EU	h	13-14	2020	NextSeq 500	ERP141886	ERS13616535	ERR10436656	ERX9962900
1000458	Proteus mirabilis	urine	EU	c	13-14	2020	NextSeq 500	ERP141886	ERS13616524	ERR10436578	ERX9962885
1000453	Pseudomonas aeruginosa	sputum	EU	h	13-14	2020	NextSeq 500	ERP141886	ERS13616479	ERR10441673	ERX9967201
1000451	Klebsiella variicola	urine	EU	h	13-14	2020	NextSeq 500	ERP141886	ERS13616591	ERR10436808	ERX9962962
1000509	Streptococcus agalactiae	blood	EU	unknown	7-8	2020	NextSeq 500	ERP141886	ERS13616827	ERR10437710	ERX9963607
1000515	Acinetobacter baumannii	urine	AS	unknown	9-10	2020	NextSeq 500	ERP141886	ERS13618542	ERR10432606	ERX9960124
1000516	Proteus mirabilis	urine	AS	unknown	9-10	2020	NextSeq 500	ERP141886	ERS13618607	ERR10432691	ERX9960209
1000539	Acinetobacter baumannii	urine	AS	unknown	9-10	2020	NextSeq 500	ERP141886	ERS13618555	ERR10432618	ERX9960136
1000538	Enterococcus faecium	urine	AS	unknown	9-10	2020	NextSeq 500	ERP141886	ERS13618627	ERR10432699	ERX9960217
1000537	Pseudomonas aeruginosa	urine	AS	unknown	9-10	2020	NextSeq 500	ERP141886	ERS13618523	ERR10432581	ERX9960099
1000536	Acinetobacter baumannii	sputum	AS	unknown	9-10	2020	NextSeq 500	ERP141886	ERS13618554	ERR10432617	ERX9960135
1000535	Acinetobacter baumannii	sputum	AS	unknown	9-10	2020	NextSeq 500	ERP141886	ERS13618553	ERR10432614	ERX9960132
1000534	Acinetobacter baumannii	sputum	AS	unknown	9-10	2020	NextSeq 500	ERP141886	ERS13618552	ERR10432605	ERX9960123
1000533	Acinetobacter baumannii	sputum	AS	unknown	9-10	2020	NextSeq 500	ERP141886	ERS13618551	ERR10432610	ERX9960128
1000531	Acinetobacter baumannii	sputum	AS	unknown	9-10	2020	NextSeq 500	ERP141886	ERS13618550	ERR10432608	ERX9960126
1000530	Morganella morganii	unspecified diagnostic sample	AS	unknown	9-10	2020	NextSeq 500	ERP141886	ERS13618605	ERR10432680	ERX9960198
1000529	Acinetobacter baumannii	sputum	AS	unknown	9-10	2020	NextSeq 500	ERP141886	ERS13618546	ERR10432613	ERX9960131
1000528	Pseudomonas aeruginosa	sputum	AS	unknown	9-10	2020	NextSeq 500	ERP141886	ERS13618521	ERR10432579	ERX9960097
1000527	Acinetobacter baumannii	sputum	AS	unknown	9-10	2020	NextSeq 500	ERP141886	ERS13618545	ERR10432600	ERX9960118
1000526	Pseudomonas aeruginosa	sputum	AS	unknown	9-10	2020	NextSeq 500	ERP141886	ERS13618520	ERR10432578	ERX9960096
1000521	Acinetobacter baumannii	sputum	AS	unknown	9-10	2020	NextSeq 500	ERP141886	ERS13618544	ERR10432616	ERX9960134
1000520	Pseudomonas aeruginosa	sputum	AS	unknown	9-10	2020	NextSeq 500	ERP141886	ERS13618519	ERR10432577	ERX9960095
1000519	Acinetobacter baumannii	sputum	AS	unknown	9-10	2020	NextSeq 500	ERP141886	ERS13618543	ERR10432612	ERX9960130
1000518	Streptococcus pneumoniae	sputum	AS	unknown	9-10	2020	NextSeq 500	ERP141886	ERS13618624	ERR10432696	ERX9960214
1000517	Acinetobacter baumannii	sputum	AS	unknown	9-10	2020	NextSeq 500	ERP141886	ERS13618541	ERR10432611	ERX9960129
1000690	Pseudomonas aeruginosa	urine	EU	unknown	19-20	2020	NextSeq 500	ERP141886	ERS13616599	ERR10436843	ERX9962973
1000694	Escherichia coli	urine	EU	unknown	19-20	2020	NextSeq 500	ERP141886	ERS13616623	ERR10436932	ERX9963010
1000695	Escherichia coli	urine	EU	unknown	19-20	2020	NextSeq 500	ERP141886	ERS13616624	ERR10436929	ERX9963007
1000830	Streptococcus pyogenes	swab (unspecified)	Greenland	c	19-20	2020	NextSeq 500	ERP141886	ERS13617039	ERR10438152	ERX9963990
1000826	Escherichia coli	blood	AS	unknown	19-20	2020	NextSeq 500	ERP141886	ERS13617066	ERR10438259	ERX9964020
1000825	Escherichia coli	blood	AS	unknown	19-20	2020	NextSeq 500	ERP141886	ERS13617065	ERR10438245	ERX9964016
1000824	Escherichia coli	blood	AS	unknown	19-20	2020	NextSeq 500	ERP141886	ERS13617064	ERR10438243	ERX9964014
1000821	Escherichia coli	blood	AS	unknown	19-20	2020	NextSeq 500	ERP141886	ERS13617053	ERR10438197	ERX9964003
1000820	Escherichia coli	blood	AS	unknown	19-20	2020	NextSeq 500	ERP141886	ERS13617055	ERR10438220	ERX9964008
1000819	Escherichia coli	blood	AS	unknown	21-22	2020	NextSeq 500	ERP141886	ERS13617092	ERR10438345	ERX9964047
1000818	Klebsiella pneumoniae	blood	AS	unknown	21-22	2020	NextSeq 500	ERP141886	ERS13617105	ERR10438387	ERX9964055
1000817	Klebsiella aerogenes	blood	AS	unknown	21-22	2020	NextSeq 500	ERP141886	ERS13617048	ERR10438179	ERX9964001
1000816	Escherichia coli	blood	AS	unknown	21-22	2020	NextSeq 500	ERP141886	ERS13617091	ERR10438346	ERX9964048
1000814	Escherichia coli	blood	AS	unknown	21-22	2020	NextSeq 500	ERP141886	ERS13617088	ERR10438333	ERX9964044
1000811	Escherichia coli	blood	AS	unknown	21-22	2020	NextSeq 500	ERP141886	ERS13617087	ERR10438324	ERX9964041
1000809	Klebsiella pneumoniae	blood	AS	unknown	21-22	2020	NextSeq 500	ERP141886	ERS13617103	ERR10438397	ERX9964059
1000808	Escherichia coli	blood	AS	unknown	21-22	2020	NextSeq 500	ERP141886	ERS13617086	ERR10438320	ERX9964038
1000806	Escherichia coli	blood	AS	unknown	21-22	2020	NextSeq 500	ERP141886	ERS13617093	ERR10438340	ERX9964045
1000805	Escherichia coli	blood	AS	unknown	21-22	2020	NextSeq 500	ERP141886	ERS13617084	ERR10438321	ERX9964039
1000803	Klebsiella pneumoniae	blood	AS	unknown	19-20	2020	NextSeq 500	ERP141886	ERS13617102	ERR10438396	ERX9964058
1000801	Escherichia coli	blood	AS	unknown	19-20	2020	NextSeq 500	ERP141886	ERS13617075	ERR10438280	ERX9964026
1000799	Escherichia coli	blood	AS	unknown	19-20	2020	NextSeq 500	ERP141886	ERS13617077	ERR10438293	ERX9964031
1000798	Escherichia coli	blood	AS	unknown	19-20	2020	NextSeq 500	ERP141886	ERS13617080	ERR10438305	ERX9964035
1000794	Klebsiella pneumoniae	blood	AS	unknown	19-20	2020	NextSeq 500	ERP141886	ERS13617101	ERR10438394	ERX9964057
1000793	Klebsiella pneumoniae	blood	AS	unknown	19-20	2020	NextSeq 500	ERP141886	ERS13617100	ERR10438359	ERX9964050
1000792	Escherichia coli	blood	AS	unknown	19-20	2020	NextSeq 500	ERP141886	ERS13617074	ERR10438286	ERX9964029
1000829	Streptococcus pneumoniae	expectorate	Greenland	c	19-20	2020	NextSeq 500	ERP141886	ERS13617037	ERR10438153	ERX9963991
1000696	Escherichia coli	urine	EU	unknown	19-20	2020	NextSeq 500	ERP141886	ERS13616625	ERR10436942	ERX9963016
1000835	Escherichia coli	urine	Greenland	c	19-20	2020	NextSeq 500	ERP141886	ERS13617000	ERR10438054	ERX9963951
1000898	Streptococcus agalactiae	urine	EU	unknown	23-24	2020	NextSeq 500	ERP141886	ERS13617643	ERR10431438	ERX9958956
1000896	Klebsiella quasipneumoniae	urine	EU	unknown	23-24	2020	NextSeq 500	ERP141886	ERS13617654	ERR10431456	ERX9958974
1000895	Escherichia coli	urine	EU	unknown	23-24	2020	NextSeq 500	ERP141886	ERS13617607	ERR10439699	ERX9965231
1000891	Escherichia coli	urine	EU	unknown	23-24	2020	NextSeq 500	ERP141886	ERS13617604	ERR10439697	ERX9965229
1000888	Streptococcus sanguinis	expectorate	Greenland	c	21-22	2020	NextSeq 500	ERP141886	ERS13617035	ERR10438146	ERX9963988
1000886	Escherichia coli	urine	Greenland	c	21-22	2020	NextSeq 500	ERP141886	ERS13617017	ERR10438096	ERX9963969
1000885	Pseudomonas aeruginosa	urine	Greenland	h	21-22	2020	NextSeq 500	ERP141886	ERS13616994	ERR10438051	ERX9963948
1000883	Staphylococcus aureus	unspecified diagnostic sample	Greenland	c	21-22	2020	NextSeq 500	ERP141886	ERS13617033	ERR10438140	ERX9963984
1000880	Streptococcus pneumoniae	expectorate	Greenland	c	21-22	2020	NextSeq 500	ERP141886	ERS13617038	ERR10438143	ERX9963987
1000877	Enterococcus faecalis	urine	Greenland	c	21-22	2020	NextSeq 500	ERP141886	ERS13617044	ERR10438161	ERX9963993
1000874	Escherichia coli	urine	Greenland	c	21-22	2020	NextSeq 500	ERP141886	ERS13617015	ERR10438095	ERX9963968
1000866	Staphylococcus epidermidis	swab (wound)	Greenland	c	21-22	2020	NextSeq 500	ERP141886	ERS13617034	ERR10438132	ERX9963982
1000864	Klebsiella variicola	urine	Greenland	unknown	21-22	2020	NextSeq 500	ERP141886	ERS13617046	ERR10438172	ERX9963998
1000861	Escherichia coli	urine	Greenland	c	21-22	2020	NextSeq 500	ERP141886	ERS13617011	ERR10438066	ERX9963963
1000859	Escherichia coli	urine	Greenland	c	21-22	2020	NextSeq 500	ERP141886	ERS13617007	ERR10438062	ERX9963959
1000855	Escherichia coli	urine	Greenland	c	19-20	2020	NextSeq 500	ERP141886	ERS13617005	ERR10438060	ERX9963957
1000849	Streptococcus pyogenes	swab (unspecified)	Greenland	c	19-20	2020	NextSeq 500	ERP141886	ERS13617040	ERR10438164	ERX9963996
1000845	Streptococcus pyogenes	swab (unspecified)	Greenland	c	19-20	2020	NextSeq 500	ERP141886	ERS13617042	ERR10438163	ERX9963995
1000844	Streptococcus pyogenes	swab (unspecified)	Greenland	c	19-20	2020	NextSeq 500	ERP141886	ERS13617041	ERR10438162	ERX9963994
1000838	Streptococcus agalactiae	urine	Greenland	c	19-20	2020	NextSeq 500	ERP141886	ERS13617036	ERR10438151	ERX9963989
1000836	Pseudomonas aeruginosa	urine	Greenland	c	19-20	2020	NextSeq 500	ERP141886	ERS13616993	ERR10438046	ERX9963943
1000791	Klebsiella pneumoniae	blood	AS	unknown	19-20	2020	NextSeq 500	ERP141886	ERS13617099	ERR10438352	ERX9964049
1000790	Escherichia coli	blood	AS	unknown	19-20	2020	NextSeq 500	ERP141886	ERS13617073	ERR10438268	ERX9964024
1000789	Escherichia coli	blood	AS	unknown	19-20	2020	NextSeq 500	ERP141886	ERS13617072	ERR10438281	ERX9964027
1000788	Klebsiella pneumoniae	blood	AS	unknown	19-20	2020	NextSeq 500	ERP141886	ERS13617098	ERR10438360	ERX9964051
1000736	Escherichia coli	blood	EU	c	17-18	2020	NextSeq 500	ERP141886	ERS13616768	ERR10437557	ERX9963454
1000735	Aeromonas veronii	faeces	EU	c	17-18	2020	NextSeq 500	ERP141886	ERS13616797	ERR10437641	ERX9963538
1000732	Staphylococcus epidermidis	blood	EU	h	17-18	2020	NextSeq 500	ERP141886	ERS13616824	ERR10437706	ERX9963603
1000731	Staphylococcus epidermidis	blood	EU	h	17-18	2020	NextSeq 500	ERP141886	ERS13616823	ERR10437703	ERX9963600
1000725	Pseudomonas aeruginosa	aspirate	EU	c	17-18	2020	NextSeq 500	ERP141886	ERS13616731	ERR10437406	ERX9963350
1000724	Morganella morganii	urine	EU	c	17-18	2020	NextSeq 500	ERP141886	ERS13616789	ERR10437601	ERX9963498
1000723	Staphylococcus epidermidis	blood	EU	h	17-18	2020	NextSeq 500	ERP141886	ERS13616822	ERR10437704	ERX9963601
1000722	Proteus mirabilis	blood	EU	c	17-18	2020	NextSeq 500	ERP141886	ERS13616792	ERR10437600	ERX9963497
1000719	Stenotrophomonas maltophilia	aspirate	EU	h	17-18	2020	NextSeq 500	ERP141886	ERS13616849	ERR10437732	ERX9963629
1000716	Escherichia coli	urine	EU	c	17-18	2020	NextSeq 500	ERP141886	ERS13616762	ERR10437543	ERX9963451
1000715	Hafnia paralvei	blood	EU	h	17-18	2020	NextSeq 500	ERP141886	ERS13616858	ERR10437742	ERX9963639
1000713	Enterobacter hormaechei	urine	EU	h	17-18	2020	NextSeq 500	ERP141886	ERS13616852	ERR10437735	ERX9963632
1000710	Enterococcus faecium	urine	EU	c	17-18	2020	NextSeq 500	ERP141886	ERS13616845	ERR10437728	ERX9963625
1000709	Bacteroides fragilis	blood	EU	c	17-18	2020	NextSeq 500	ERP141886	ERS13616798	ERR10437634	ERX9963531
1000708	Streptococcus anginosus	blood	EU	c	17-18	2020	NextSeq 500	ERP141886	ERS13616832	ERR10437714	ERX9963611
1000707	Enterococcus faecalis	urine	EU	c	17-18	2020	NextSeq 500	ERP141886	ERS13616837	ERR10437718	ERX9963615
1000706	Proteus vulgaris	urine	EU	c	17-18	2020	NextSeq 500	ERP141886	ERS13616796	ERR10437627	ERX9963524
1000705	Staphylococcus saprophyticus	urine	EU	c	17-18	2020	NextSeq 500	ERP141886	ERS13616848	ERR10437731	ERX9963628
1000704	Proteus mirabilis	urine	EU	c	17-18	2020	NextSeq 500	ERP141886	ERS13616791	ERR10437609	ERX9963506
1000702	Streptococcus gallolyticus	drainage	EU	c	17-18	2020	NextSeq 500	ERP141886	ERS13616857	ERR10437739	ERX9963636
1000738	Enterobacter hormaechei	swab (cavity)	EU	h	17-18	2020	NextSeq 500	ERP141886	ERS13616853	ERR10437737	ERX9963634
1000740	Escherichia coli	urine	EU	c	17-18	2020	NextSeq 500	ERP141886	ERS13616770	ERR10437561	ERX9963458
1000741	Enterobacter hormaechei	blood	EU	c	17-18	2020	NextSeq 500	ERP141886	ERS13616854	ERR10437738	ERX9963635
1000773	Klebsiella pneumoniae	blood	AS	unknown	19-20	2020	NextSeq 500	ERP141886	ERS13617094	ERR10438343	ERX9964046
1000787	Escherichia coli	blood	AS	unknown	19-20	2020	NextSeq 500	ERP141886	ERS13617071	ERR10438285	ERX9964028
1000786	Klebsiella pneumoniae	blood	AS	unknown	19-20	2020	NextSeq 500	ERP141886	ERS13617097	ERR10438362	ERX9964053
1000785	Escherichia coli	blood	AS	unknown	19-20	2020	NextSeq 500	ERP141886	ERS13617070	ERR10438261	ERX9964022
1000784	Escherichia coli	blood	AS	unknown	19-20	2020	NextSeq 500	ERP141886	ERS13617069	ERR10438258	ERX9964019
1000782	Klebsiella pneumoniae	blood	AS	unknown	19-20	2020	NextSeq 500	ERP141886	ERS13617096	ERR10438361	ERX9964052
1000781	Klebsiella variicola	blood	AS	unknown	19-20	2020	NextSeq 500	ERP141886	ERS13617106	ERR10438408	ERX9964063
1000779	Escherichia coli	blood	AS	unknown	19-20	2020	NextSeq 500	ERP141886	ERS13617059	ERR10438230	ERX9964012
1000777	Escherichia coli	blood	AS	unknown	19-20	2020	NextSeq 500	ERP141886	ERS13617063	ERR10438246	ERX9964017
1000776	Klebsiella pneumoniae	blood	AS	unknown	19-20	2020	NextSeq 500	ERP141886	ERS13617095	ERR10438367	ERX9964054
1000774	Escherichia coli	blood	AS	unknown	19-20	2020	NextSeq 500	ERP141886	ERS13617050	ERR10438198	ERX9964004
1000772	Escherichia coli	blood	AS	unknown	19-20	2020	NextSeq 500	ERP141886	ERS13617049	ERR10438178	ERX9964000
1000744	Streptococcus gordonii	blood	EU	c	17-18	2020	NextSeq 500	ERP141886	ERS13616826	ERR10437707	ERX9963604
1000770	Escherichia coli	blood	AS	unknown	19-20	2020	NextSeq 500	ERP141886	ERS13617058	ERR10438221	ERX9964009
1000769	Escherichia coli	blood	AS	unknown	19-20	2020	NextSeq 500	ERP141886	ERS13617054	ERR10438217	ERX9964007
1000767	Escherichia coli	urine	EU	c	19-20	2020	NextSeq 500	ERP141886	ERS13616778	ERR10437571	ERX9963468
1000766	Escherichia coli	urine	EU	c	19-20	2020	NextSeq 500	ERP141886	ERS13616779	ERR10437569	ERX9963466
1000763	Pseudomonas aeruginosa	biopsy	EU	c	19-20	2020	NextSeq 500	ERP141886	ERS13616732	ERR10437401	ERX9963345
1000761	Enterococcus faecium	urine	EU	h	17-18	2020	NextSeq 500	ERP141886	ERS13616846	ERR10437729	ERX9963626
1000759	Proteus mirabilis	urine	EU	c	17-18	2020	NextSeq 500	ERP141886	ERS13616793	ERR10437626	ERX9963523
1000755	Escherichia coli	urine	EU	c	17-18	2020	NextSeq 500	ERP141886	ERS13616775	ERR10437563	ERX9963460
1000748	Staphylococcus pseudintermedius	unspecified diagnostic sample	EU	c	19-20	2020	NextSeq 500	ERP141886	ERS13616856	ERR10437741	ERX9963638
1000747	Bacteroides fragilis	blood	EU	c	17-18	2020	NextSeq 500	ERP141886	ERS13616799	ERR10437639	ERX9963536
1000449	Streptococcus pyogenes	swab (cavity)	EU	c	13-14	2020	NextSeq 500	ERP141886	ERS13616569	ERR10436734	ERX9962937
1000445	Pseudomonas aeruginosa	swab (wound)	AF	c	13-14	2020	NextSeq 500	ERP141886	ERS13616933	ERR10437909	ERX9963806
1000145	Proteus mirabilis	urine	EU	unknown	9-10	2020	NextSeq 500	ERP141886	ERS13618376	ERR10432438	ERX9959956
1000142	Morganella morganii	blood	EU	unknown	9-10	2020	NextSeq 500	ERP141886	ERS13618374	ERR10432431	ERX9959949
1000141	Enterococcus faecium	blood	EU	unknown	9-10	2020	NextSeq 500	ERP141886	ERS13618388	ERR10432453	ERX9959971
1000136	Escherichia coli	urine	EU	unknown	9-10	2020	NextSeq 500	ERP141886	ERS13618351	ERR10432415	ERX9959933
1000135	Staphylococcus saprophyticus	urine	EU	unknown	9-10	2020	NextSeq 500	ERP141886	ERS13618390	ERR10432446	ERX9959964
1000134	Pseudomonas aeruginosa	urine	EU	unknown	9-10	2020	NextSeq 500	ERP141886	ERS13618342	ERR10432410	ERX9959928
1000132	Escherichia coli	urine	EU	unknown	9-10	2020	NextSeq 500	ERP141886	ERS13618348	ERR10432404	ERX9959922
1000129	Proteus mirabilis	blood	EU	unknown	9-10	2020	NextSeq 500	ERP141886	ERS13618375	ERR10432435	ERX9959953
1000125	Pseudomonas aeruginosa	aspirate	EU	unknown	9-10	2020	NextSeq 500	ERP141886	ERS13618341	ERR10432407	ERX9959925
1000122	Streptococcus pneumoniae	aspirate	EU	c	9-10	2020	NextSeq 500	ERP141886	ERS13616830	ERR10437712	ERX9963609
1000121	Enterobacter hormaechei	aspirate	EU	h	9-10	2020	NextSeq 500	ERP141886	ERS13616851	ERR10437733	ERX9963630
1000112	Escherichia coli	urine	EU	c	9-10	2020	NextSeq 500	ERP141886	ERS13616756	ERR10437502	ERX9963417
1000109	Citrobacter freundii	urine	EU	h	9-10	2020	NextSeq 500	ERP141886	ERS13616733	ERR10437390	ERX9963340
1000108	Enterobacter cloacae	blood	EU	h	9-10	2020	NextSeq 500	ERP141886	ERS13616737	ERR10437427	ERX9963369
1000107	Klebsiella aerogenes	blood	EU	h	9-10	2020	NextSeq 500	ERP141886	ERS13616735	ERR10437428	ERX9963370
1000105	Escherichia coli	expectorate	EU	h	9-10	2020	NextSeq 500	ERP141886	ERS13616750	ERR10437501	ERX9963416
1000104	Proteus vulgaris	aspirate	EU	h	9-10	2020	NextSeq 500	ERP141886	ERS13616795	ERR10437621	ERX9963518
1000103	Pseudomonas aeruginosa	aspirate	EU	h	9-10	2020	NextSeq 500	ERP141886	ERS13616730	ERR10437394	ERX9963342
1000099	Pseudomonas aeruginosa	urine	EU	h	9-10	2020	NextSeq 500	ERP141886	ERS13616729	ERR10437377	ERX9963327
1000097	Escherichia coli	blood	EU	h	9-10	2020	NextSeq 500	ERP141886	ERS13616748	ERR10437481	ERX9963404
1000095	Proteus vulgaris	surgical sample	EU	h	9-10	2020	NextSeq 500	ERP141886	ERS13616794	ERR10437620	ERX9963517
1000094	Staphylococcus hominis	blood	EU	h	9-10	2020	NextSeq 500	ERP141886	ERS13616825	ERR10437708	ERX9963605
1000090	Enterococcus faecium	blood	EU	h	9-10	2020	NextSeq 500	ERP141886	ERS13616844	ERR10437725	ERX9963622
1000150	Enterococcus faecium	biopsy	EU	unknown	9-10	2020	NextSeq 500	ERP141886	ERS13618387	ERR10432440	ERX9959958
1000209	Stenotrophomonas maltophilia	swab (cavity)	EU	unknown	9-10	2020	NextSeq 500	ERP141886	ERS13617223	ERR10438645	ERX9964177
1000207	Staphylococcus lugdunensis	swab (superficial and non-surgical)	EU	unknown	9-10	2020	NextSeq 500	ERP141886	ERS13617221	ERR10438641	ERX9964173
1000204	Enterococcus faecium	urine	EU	unknown	9-10	2020	NextSeq 500	ERP141886	ERS13617219	ERR10438640	ERX9964172
1000203	Streptococcus agalactiae	urine	EU	unknown	9-10	2020	NextSeq 500	ERP141886	ERS13617208	ERR10438629	ERX9964161
1000196	Proteus mirabilis	urine	EU	unknown	9-10	2020	NextSeq 500	ERP141886	ERS13617196	ERR10438619	ERX9964151
1000195	Klebsiella quasipneumoniae	sputum	EU	unknown	9-10	2020	NextSeq 500	ERP141886	ERS13617227	ERR10438648	ERX9964180
1000194	Stenotrophomonas maltophilia	sputum	EU	unknown	9-10	2020	NextSeq 500	ERP141886	ERS13617222	ERR10438644	ERX9964176
1000193	Pseudomonas aeruginosa	sputum	EU	unknown	9-10	2020	NextSeq 500	ERP141886	ERS13617168	ERR10438579	ERX9964120
1000189	Enterococcus faecium	urine	EU	unknown	9-10	2020	NextSeq 500	ERP141886	ERS13617218	ERR10438639	ERX9964171
1000184	Pseudomonas aeruginosa	blood	EU	unknown	9-10	2020	NextSeq 500	ERP141886	ERS13618347	ERR10432412	ERX9959930
1000183	Enterococcus avium	blood	EU	unknown	9-10	2020	NextSeq 500	ERP141886	ERS13618391	ERR10432455	ERX9959973
1000181	Proteus mirabilis	unspecified diagnostic sample	EU	unknown	9-10	2020	NextSeq 500	ERP141886	ERS13618378	ERR10432457	ERX9959975
1000178	Serratia marcescens	aspirate	EU	unknown	9-10	2020	NextSeq 500	ERP141886	ERS13618380	ERR10432448	ERX9959966
1000176	Escherichia coli	urine	EU	unknown	9-10	2020	NextSeq 500	ERP141886	ERS13618367	ERR10432424	ERX9959942
1000175	Escherichia coli	urine	EU	unknown	9-10	2020	NextSeq 500	ERP141886	ERS13618368	ERR10432429	ERX9959947
1000167	Enterococcus faecium	blood	EU	unknown	9-10	2020	NextSeq 500	ERP141886	ERS13618389	ERR10432443	ERX9959961
1000166	Serratia marcescens	blood	EU	unknown	9-10	2020	NextSeq 500	ERP141886	ERS13618379	ERR10432449	ERX9959967
1000159	Escherichia coli	urine	EU	unknown	9-10	2020	NextSeq 500	ERP141886	ERS13618357	ERR10432418	ERX9959936
1000155	Pseudomonas aeruginosa	sputum	EU	unknown	9-10	2020	NextSeq 500	ERP141886	ERS13618346	ERR10432401	ERX9959919
1000151	Pseudomonas aeruginosa	swab (wound)	EU	unknown	9-10	2020	NextSeq 500	ERP141886	ERS13618345	ERR10432414	ERX9959932
1000088	Staphylococcus epidermidis	blood	EU	h	9-10	2020	NextSeq 500	ERP141886	ERS13616821	ERR10437702	ERX9963599
1000440	Klebsiella aerogenes	swab (cavity)	AF	c	13-14	2020	NextSeq 500	ERP141886	ERS13616938	ERR10437924	ERX9963821
1000036	Acinetobacter baumannii	aspirate	EU	unknown	7-8	2020	NextSeq 500	ERP141886	ERS13616361	ERR10441544	ERX9967072
1000034	Streptococcus agalactiae	blood	EU	unknown	7-8	2020	NextSeq 500	ERP141886	ERS13616387	ERR10441566	ERX9967094
1000032	Acinetobacter baumannii	swab (wound)	EU	unknown	7-8	2020	NextSeq 500	ERP141886	ERS13616359	ERR10441542	ERX9967070
1000031	Enterobacter hormaechei	urine	EU	unknown	7-8	2020	NextSeq 500	ERP141886	ERS13616404	ERR10441585	ERX9967113
1000027	Pseudomonas aeruginosa	aspirate	EU	unknown	7-8	2020	NextSeq 500	ERP141886	ERS13616355	ERR10441540	ERX9967068
1000025	Pseudomonas aeruginosa	aspirate	EU	unknown	7-8	2020	NextSeq 500	ERP141886	ERS13616354	ERR10441533	ERX9967061
1000023	Pseudomonas aeruginosa	blood	EU	unknown	7-8	2020	NextSeq 500	ERP141886	ERS13616351	ERR10441523	ERX9967051
1000021	Pseudomonas aeruginosa	swab (wound)	EU	unknown	7-8	2020	NextSeq 500	ERP141886	ERS13616350	ERR10441522	ERX9967050
1000019	Proteus mirabilis	urine	EU	unknown	7-8	2020	NextSeq 500	ERP141886	ERS13616377	ERR10441556	ERX9967084
1000015	Pseudomonas aeruginosa	aspirate	EU	unknown	7-8	2020	NextSeq 500	ERP141886	ERS13616353	ERR10441520	ERX9967048
1000014	Stenotrophomonas maltophilia	aspirate	EU	unknown	7-8	2020	NextSeq 500	ERP141886	ERS13616399	ERR10441578	ERX9967106
1000013	Enterobacter hormaechei	aspirate	EU	unknown	7-8	2020	NextSeq 500	ERP141886	ERS13616403	ERR10441584	ERX9967112
1000011	Enterococcus faecium	blood	EU	unknown	7-8	2020	NextSeq 500	ERP141886	ERS13616394	ERR10441574	ERX9967102
1000010	Staphylococcus epidermidis	blood	EU	unknown	7-8	2020	NextSeq 500	ERP141886	ERS13616384	ERR10441559	ERX9967087
1000009	Citrobacter freundii	swab (wound)	EU	unknown	7-8	2020	NextSeq 500	ERP141886	ERS13616363	ERR10441536	ERX9967064
1000008	Enterobacter hormaechei	swab (wound)	EU	unknown	7-8	2020	NextSeq 500	ERP141886	ERS13616402	ERR10441582	ERX9967110
1000004	Enterococcus faecalis	urine	EU	unknown	7-8	2020	NextSeq 500	ERP141886	ERS13616388	ERR10441571	ERX9967099
1000003	Enterococcus faecium	aspirate	EU	unknown	7-8	2020	NextSeq 500	ERP141886	ERS13616393	ERR10441579	ERX9967107
1000087	Pseudomonas aeruginosa	blood	EU	h	9-10	2020	NextSeq 500	ERP141886	ERS13616728	ERR10437381	ERX9963331
1000085	Streptococcus agalactiae	blood	EU	c	9-10	2020	NextSeq 500	ERP141886	ERS13616828	ERR10437709	ERX9963606
1000083	Streptococcus pneumoniae	blood	EU	c	9-10	2020	NextSeq 500	ERP141886	ERS13616829	ERR10437711	ERX9963608
1000079	Enterococcus faecium	blood	EU	h	9-10	2020	NextSeq 500	ERP141886	ERS13616843	ERR10437724	ERX9963621
1000076	Pseudomonas aeruginosa	urine	EU	h	9-10	2020	NextSeq 500	ERP141886	ERS13616727	ERR10437379	ERX9963329
1000075	Escherichia coli	urine	EU	c	9-10	2020	NextSeq 500	ERP141886	ERS13616742	ERR10437467	ERX9963394
1000073	Streptococcus pyogenes	punctate	EU	c	7-8	2020	NextSeq 500	ERP141886	ERS13616831	ERR10437715	ERX9963612
1000068	Klebsiella variicola	urine	EU	h	7-8	2020	NextSeq 500	ERP141886	ERS13616855	ERR10437740	ERX9963637
1000067	Staphylococcus epidermidis	blood	EU	h	9-10	2020	NextSeq 500	ERP141886	ERS13616820	ERR10437705	ERX9963602
1000065	Klebsiella aerogenes	urine	EU	c	9-10	2020	NextSeq 500	ERP141886	ERS13616734	ERR10437429	ERX9963371
1000064	Pseudomonas aeruginosa	blood	EU	h	9-10	2020	NextSeq 500	ERP141886	ERS13616726	ERR10437382	ERX9963332
1000061	Staphylococcus epidermidis	urine	EU	h	9-10	2020	NextSeq 500	ERP141886	ERS13616819	ERR10437695	ERX9963592
1000060	Enterobacter hormaechei	drainage	EU	h	9-10	2020	NextSeq 500	ERP141886	ERS13616850	ERR10437734	ERX9963631
1000059	Staphylococcus hominis	blood	EU	unknown	7-8	2020	NextSeq 500	ERP141886	ERS13616386	ERR10441581	ERX9967109
1000058	Staphylococcus haemolyticus	blood	EU	unknown	7-8	2020	NextSeq 500	ERP141886	ERS13616385	ERR10441570	ERX9967098
1000057	Enterococcus faecium	swab (wound)	EU	unknown	7-8	2020	NextSeq 500	ERP141886	ERS13616396	ERR10441575	ERX9967103
1000056	Serratia marcescens	swab (wound)	EU	unknown	7-8	2020	NextSeq 500	ERP141886	ERS13616381	ERR10441569	ERX9967097
1000047	Enterococcus faecium	blood	EU	unknown	7-8	2020	NextSeq 500	ERP141886	ERS13616397	ERR10441573	ERX9967101
1000046	Enterococcus faecium	blood	EU	unknown	7-8	2020	NextSeq 500	ERP141886	ERS13616395	ERR10441580	ERX9967108
1000210	Acinetobacter baumannii	swab (cavity)	EU	unknown	9-10	2020	NextSeq 500	ERP141886	ERS13617171	ERR10438593	ERX9964125
1000219	Streptococcus agalactiae	urine	EU	unknown	9-10	2020	NextSeq 500	ERP141886	ERS13617209	ERR10438630	ERX9964162
1000220	Klebsiella aerogenes	urine	EU	unknown	9-10	2020	NextSeq 500	ERP141886	ERS13617172	ERR10438594	ERX9964126
1000392	Klebsiella pneumoniae	urine	AF	c	11-12	2020	NextSeq 500	ERP141886	ERS13616971	ERR10438027	ERX9963924
1000390	Klebsiella pneumoniae	sputum	AF	c	9-10	2020	NextSeq 500	ERP141886	ERS13616964	ERR10438018	ERX9963915
1000388	Klebsiella pneumoniae	sputum	AF	c	9-10	2020	NextSeq 500	ERP141886	ERS13616961	ERR10438005	ERX9963902
1000387	Staphylococcus aureus	unspecified diagnostic sample	AF	c	9-10	2020	NextSeq 500	ERP141886	ERS13616984	ERR10438042	ERX9963939
1000385	Klebsiella pneumoniae	urine	AF	c	9-10	2020	NextSeq 500	ERP141886	ERS13616962	ERR10438019	ERX9963916
1000383	Klebsiella pneumoniae	sputum	AF	c	9-10	2020	NextSeq 500	ERP141886	ERS13616969	ERR10438022	ERX9963919
1000381	Acinetobacter baumannii	swab (wound)	AF	c	9-10	2020	NextSeq 500	ERP141886	ERS13616935	ERR10437903	ERX9963800
1000380	Klebsiella pneumoniae	swab (wound)	AF	c	9-10	2020	NextSeq 500	ERP141886	ERS13616965	ERR10438020	ERX9963917
1000379	Klebsiella pneumoniae	sputum	AF	c	9-10	2020	NextSeq 500	ERP141886	ERS13616967	ERR10438023	ERX9963920
1000377	Acinetobacter baumannii	urine	AF	c	11-12	2020	NextSeq 500	ERP141886	ERS13616936	ERR10437904	ERX9963801
1000376	Klebsiella pneumoniae	urine	AF	c	11-12	2020	NextSeq 500	ERP141886	ERS13616970	ERR10438026	ERX9963923
1000375	Klebsiella quasipneumoniae	urine	AF	c	11-12	2020	NextSeq 500	ERP141886	ERS13616991	ERR10438043	ERX9963940
1000369	Proteus mirabilis	urine	EU	unknown	13-14	2020	NextSeq 500	ERP141886	ERS13616886	ERR10437770	ERX9963667
1000365	Proteus mirabilis	swab (wound)	EU	unknown	13-14	2020	NextSeq 500	ERP141886	ERS13616885	ERR10437769	ERX9963666
1000364	Pseudomonas aeruginosa	swab (wound)	EU	unknown	13-14	2020	NextSeq 500	ERP141886	ERS13616862	ERR10437745	ERX9963642
1000362	Proteus vulgaris	urine	EU	unknown	13-14	2020	NextSeq 500	ERP141886	ERS13616887	ERR10437771	ERX9963668
1000361	Enterobacter hormaechei	blood	EU	unknown	13-14	2020	NextSeq 500	ERP141886	ERS13616924	ERR10437869	ERX9963766
1000360	Serratia marcescens	swab (wound)	EU	unknown	13-14	2020	NextSeq 500	ERP141886	ERS13616891	ERR10437793	ERX9963690
1000359	Serratia liquefaciens	urine	EU	unknown	13-14	2020	NextSeq 500	ERP141886	ERS13616889	ERR10437778	ERX9963675
1000355	Stenotrophomonas maltophilia	sputum	EU	unknown	13-14	2020	NextSeq 500	ERP141886	ERS13616919	ERR10437856	ERX9963753
1000354	Proteus mirabilis	swab (wound)	EU	unknown	13-14	2020	NextSeq 500	ERP141886	ERS13616884	ERR10437767	ERX9963664
1000353	Streptococcus pyogenes	swab (cavity)	EU	unknown	13-14	2020	NextSeq 500	ERP141886	ERS13616907	ERR10437822	ERX9963719
1000350	Enterobacter hormaechei	blood	EU	unknown	13-14	2020	NextSeq 500	ERP141886	ERS13616923	ERR10437877	ERX9963774
1000349	Streptococcus pyogenes	surgical sample	EU	unknown	13-14	2020	NextSeq 500	ERP141886	ERS13616906	ERR10437821	ERX9963718
1000391	Escherichia coli	sputum	AF	c	9-10	2020	NextSeq 500	ERP141886	ERS13616943	ERR10437939	ERX9963836
1000229	Pseudomonas aeruginosa	swab (superficial and non-surgical)	EU	unknown	9-10	2020	NextSeq 500	ERP141886	ERS13617170	ERR10438588	ERX9964123
1000395	Staphylococcus aureus	swab (cavity)	AF	c	9-10	2020	NextSeq 500	ERP141886	ERS13616983	ERR10438039	ERX9963936
1000439	Proteus mirabilis	swab (wound)	AF	c	13-14	2020	NextSeq 500	ERP141886	ERS13616980	ERR10438037	ERX9963934
1000438	Escherichia coli	sputum	AF	c	11-12	2020	NextSeq 500	ERP141886	ERS13616959	ERR10437999	ERX9963896
1000436	Pseudomonas aeruginosa	swab (wound)	AF	c	11-12	2020	NextSeq 500	ERP141886	ERS13616932	ERR10437910	ERX9963807
1000434	Morganella morganii	swab (superficial and non-surgical)	AF	c	11-12	2020	NextSeq 500	ERP141886	ERS13616979	ERR10438033	ERX9963930
1000432	Escherichia coli	swab (wound)	AF	c	11-12	2020	NextSeq 500	ERP141886	ERS13616957	ERR10437985	ERX9963882
1000431	Acinetobacter baumannii	urine	AF	c	11-12	2020	NextSeq 500	ERP141886	ERS13616937	ERR10437925	ERX9963822
1000429	Staphylococcus haemolyticus	swab (wound)	AF	c	11-12	2020	NextSeq 500	ERP141886	ERS13616988	ERR10438044	ERX9963941
1000428	Escherichia coli	urine	AF	c	11-12	2020	NextSeq 500	ERP141886	ERS13616956	ERR10437992	ERX9963889
1000427	Morganella morganii	swab (cavity)	AF	c	11-12	2020	NextSeq 500	ERP141886	ERS13616978	ERR10438030	ERX9963927
1000426	Klebsiella pneumoniae	sputum	AF	c	11-12	2020	NextSeq 500	ERP141886	ERS13616974	ERR10438029	ERX9963926
1000424	Pseudomonas aeruginosa	swab (wound)	AF	c	11-12	2020	NextSeq 500	ERP141886	ERS13616931	ERR10437884	ERX9963781
1000423	Klebsiella pneumoniae	swab (cavity)	AF	c	13-14	2020	NextSeq 500	ERP141886	ERS13616977	ERR10438034	ERX9963931
1000417	Pseudomonas aeruginosa	swab (wound)	AF	c	11-12	2020	NextSeq 500	ERP141886	ERS13616930	ERR10437892	ERX9963789
1000413	Escherichia coli	swab (cavity)	AF	c	9-10	2020	NextSeq 500	ERP141886	ERS13616941	ERR10437933	ERX9963830
1000412	Enterococcus faecalis	urine	AF	c	9-10	2020	NextSeq 500	ERP141886	ERS13616989	ERR10438047	ERX9963944
1000411	Acinetobacter baumannii	urine	AF	c	9-10	2020	NextSeq 500	ERP141886	ERS13616934	ERR10437911	ERX9963808
1000406	Klebsiella pneumoniae	urine	AF	c	13-14	2020	NextSeq 500	ERP141886	ERS13616975	ERR10438031	ERX9963928
1000405	Enterobacter cloacae	swab (wound)	AF	c	9-10	2020	NextSeq 500	ERP141886	ERS13616939	ERR10437923	ERX9963820
1000404	Escherichia coli	urine	AF	c	9-10	2020	NextSeq 500	ERP141886	ERS13616949	ERR10437965	ERX9963862
1000397	Klebsiella pneumoniae	sputum	AF	c	11-12	2020	NextSeq 500	ERP141886	ERS13616972	ERR10438028	ERX9963925
1000396	Pseudomonas aeruginosa	sputum	AF	h	9-10	2020	NextSeq 500	ERP141886	ERS13616929	ERR10437891	ERX9963788
1000343	Streptococcus agalactiae	punctate	EU	unknown	13-14	2020	NextSeq 500	ERP141886	ERS13616904	ERR10437819	ERX9963716
1000336	Streptococcus pasteurianus	surgical sample	EU	unknown	13-14	2020	NextSeq 500	ERP141886	ERS13616925	ERR10437868	ERX9963765
1000334	Pseudomonas aeruginosa	urine	EU	unknown	13-14	2020	NextSeq 500	ERP141886	ERS13616861	ERR10437747	ERX9963644
1000285	Enterobacter cloacae	blood	EU	unknown	9-10	2020	NextSeq 500	ERP141886	ERS13617241	ERR10438658	ERX9964190
1000284	Pseudomonas aeruginosa	urine	EU	unknown	9-10	2020	NextSeq 500	ERP141886	ERS13617232	ERR10438651	ERX9964183
1000282	Acinetobacter baumannii	aspirate	EU	unknown	9-10	2020	NextSeq 500	ERP141886	ERS13617238	ERR10438657	ERX9964189
1000281	Acinetobacter baumannii	aspirate	EU	unknown	9-10	2020	NextSeq 500	ERP141886	ERS13617237	ERR10438659	ERX9964191
1000280	Pseudomonas aeruginosa	aspirate	EU	unknown	9-10	2020	NextSeq 500	ERP141886	ERS13617231	ERR10438652	ERX9964184
1000276	Pseudomonas stutzeri	unspecified diagnostic sample	EU	unknown	9-10	2020	NextSeq 500	ERP141886	ERS13617235	ERR10438656	ERX9964188
1000274	Streptococcus pneumoniae	aspirate	EU	unknown	9-10	2020	NextSeq 500	ERP141886	ERS13617275	ERR10438696	ERX9964228
1000273	Haemophilus influenzae	aspirate	EU	unknown	9-10	2020	NextSeq 500	ERP141886	ERS13617262	ERR10438684	ERX9964216
1000268	Enterobacter cloacae	blood	EU	unknown	9-10	2020	NextSeq 500	ERP141886	ERS13617240	ERR10438661	ERX9964193
1000263	Acinetobacter baumannii	aspirate	EU	unknown	9-10	2020	NextSeq 500	ERP141886	ERS13617236	ERR10438660	ERX9964192
1000262	Pseudomonas aeruginosa	sputum	EU	unknown	9-10	2020	NextSeq 500	ERP141886	ERS13617228	ERR10438649	ERX9964181
1000260	Staphylococcus haemolyticus	blood	EU	unknown	9-10	2020	NextSeq 500	ERP141886	ERS13617274	ERR10438695	ERX9964227
1000259	Streptococcus pyogenes	swab (wound)	EU	unknown	9-10	2020	NextSeq 500	ERP141886	ERS13617277	ERR10438699	ERX9964231
1000257	Enterobacter hormaechei	urine	EU	unknown	9-10	2020	NextSeq 500	ERP141886	ERS13617284	ERR10438708	ERX9964240
1000254	Pseudomonas aeruginosa	swab (wound)	EU	unknown	9-10	2020	NextSeq 500	ERP141886	ERS13617229	ERR10438650	ERX9964182
1000248	Haemophilus influenzae	sputum	EU	unknown	9-10	2020	NextSeq 500	ERP141886	ERS13617261	ERR10438685	ERX9964217
1000245	Streptococcus pyogenes	aspirate	EU	unknown	9-10	2020	NextSeq 500	ERP141886	ERS13617276	ERR10438697	ERX9964229
1000241	Comamonas kerstersii	swab (wound)	EU	unknown	9-10	2020	NextSeq 500	ERP141886	ERS13617226	ERR10438646	ERX9964178
1000237	Pseudomonas aeruginosa	sputum	EU	unknown	9-10	2020	NextSeq 500	ERP141886	ERS13617169	ERR10438589	ERX9964124
1000233	Enterococcus faecium	aspirate	EU	unknown	9-10	2020	NextSeq 500	ERP141886	ERS13617220	ERR10438642	ERX9964174
1000232	Burkholderia cenocepacia	sputum	EU	unknown	9-10	2020	NextSeq 500	ERP141886	ERS13617225	ERR10438643	ERX9964175
1000288	Pseudomonas aeruginosa	urine	EU	unknown	9-10	2020	NextSeq 500	ERP141886	ERS13617230	ERR10438654	ERX9964186
1000291	Pseudomonas aeruginosa	urine	EU	unknown	9-10	2020	NextSeq 500	ERP141886	ERS13617233	ERR10438653	ERX9964185
1000316	Streptococcus agalactiae	swab (superficial and non-surgical)	EU	unknown	11-12	2020	NextSeq 500	ERP141886	ERS13616902	ERR10437810	ERX9963707
1000332	Proteus mirabilis	urine	EU	unknown	13-14	2020	NextSeq 500	ERP141886	ERS13616883	ERR10437768	ERX9963665
1000331	Pseudomonas aeruginosa	unspecified diagnostic sample	EU	unknown	13-14	2020	NextSeq 500	ERP141886	ERS13616859	ERR10437743	ERX9963640
1000328	Streptococcus pyogenes	swab (superficial and non-surgical)	EU	unknown	13-14	2020	NextSeq 500	ERP141886	ERS13616905	ERR10437820	ERX9963717
1000327	Enterococcus faecium	swab (cavity)	EU	unknown	13-14	2020	NextSeq 500	ERP141886	ERS13616917	ERR10437842	ERX9963739
1000326	Streptococcus dysgalactiae	swab (superficial and non-surgical)	EU	unknown	13-14	2020	NextSeq 500	ERP141886	ERS13616908	ERR10437824	ERX9963721
1000325	Morganella morganii	urine	EU	unknown	13-14	2020	NextSeq 500	ERP141886	ERS13616881	ERR10437766	ERX9963663
1000324	Enterococcus faecium	urine	EU	unknown	13-14	2020	NextSeq 500	ERP141886	ERS13616916	ERR10437855	ERX9963752
1000323	Streptococcus agalactiae	swab (wound)	EU	unknown	11-12	2020	NextSeq 500	ERP141886	ERS13616903	ERR10437818	ERX9963715
1000321	Pseudomonas aeruginosa	urine	EU	unknown	11-12	2020	NextSeq 500	ERP141886	ERS13616860	ERR10437744	ERX9963641
1000315	Serratia marcescens	swab (wound)	EU	unknown	11-12	2020	NextSeq 500	ERP141886	ERS13616890	ERR10437779	ERX9963676
1000293	Enterococcus faecium	urine	EU	unknown	9-10	2020	NextSeq 500	ERP141886	ERS13617280	ERR10438700	ERX9964232
1000312	Klebsiella oxytoca	urine	EU	unknown	11-12	2020	NextSeq 500	ERP141886	ERS13616873	ERR10437758	ERX9963655
1000310	Enterococcus faecium	blood	EU	unknown	11-12	2020	NextSeq 500	ERP141886	ERS13616914	ERR10437834	ERX9963731
1000309	Staphylococcus lugdunensis	punctate	EU	unknown	11-12	2020	NextSeq 500	ERP141886	ERS13616918	ERR10437841	ERX9963738
1000306	Enterococcus faecium	urine	EU	unknown	11-12	2020	NextSeq 500	ERP141886	ERS13616915	ERR10437827	ERX9963724
1000303	Enterobacter asburiae	aspirate	EU	unknown	11-12	2020	NextSeq 500	ERP141886	ERS13617282	ERR10438703	ERX9964235
1000300	Pseudomonas aeruginosa	aspirate	EU	unknown	11-12	2020	NextSeq 500	ERP141886	ERS13617234	ERR10438655	ERX9964187
1000299	Acinetobacter baumannii	blood	EU	unknown	11-12	2020	NextSeq 500	ERP141886	ERS13617239	ERR10438662	ERX9964194
1000296	Enterococcus faecium	swab (wound)	EU	unknown	11-12	2020	NextSeq 500	ERP141886	ERS13617281	ERR10438702	ERX9964234
1000295	Haemophilus influenzae	aspirate	EU	unknown	9-10	2020	NextSeq 500	ERP141886	ERS13617263	ERR10438682	ERX9964214
1000900	Enterobacter cloacae	urine	EU	unknown	23-24	2020	NextSeq 500	ERP141886	ERS13617599	ERR10439055	ERX9964587
1000902	Staphylococcus argenteus	unspecified diagnostic sample	EU	unknown	23-24	2020	NextSeq 500	ERP141886	ERS13617653	ERR10431451	ERX9958969
1001769	Escherichia coli	urine	AF	c	11-12	2020	NextSeq 500	ERP141886	ERS13616102	ERR10441195	ERX9966723
1001473	Escherichia coli	urine	OC	unknown	31-32	2020	NextSeq 500	ERP141886	ERS13615830	ERR10430859	ERX9958377
1001471	Streptococcus pyogenes	swab (superficial and non-surgical)	OC	unknown	31-32	2020	NextSeq 500	ERP141886	ERS13615896	ERR10431358	ERX9958876
1001470	Escherichia coli	urine	OC	unknown	31-32	2020	NextSeq 500	ERP141886	ERS13615829	ERR10430845	ERX9958363
1001469	Escherichia coli	urine	OC	unknown	31-32	2020	NextSeq 500	ERP141886	ERS13615828	ERR10430856	ERX9958374
1001466	Staphylococcus saprophyticus	urine	OC	unknown	31-32	2020	NextSeq 500	ERP141886	ERS13615908	ERR10431371	ERX9958889
1001465	Escherichia coli	urine	OC	unknown	31-32	2020	NextSeq 500	ERP141886	ERS13615825	ERR10430846	ERX9958364
1001464	Klebsiella michiganensis	swab (superficial and non-surgical)	OC	unknown	31-32	2020	NextSeq 500	ERP141886	ERS13615914	ERR10431368	ERX9958886
1001463	Escherichia coli	urine	OC	unknown	31-32	2020	NextSeq 500	ERP141886	ERS13615824	ERR10430847	ERX9958365
1001461	Escherichia coli	urine	OC	unknown	31-32	2020	NextSeq 500	ERP141886	ERS13615822	ERR10430796	ERX9958314
1001458	Acinetobacter pittii	swab (cavity)	EU	unknown	33-34	2020	NextSeq 500	ERP141886	ERS13618510	ERR10432566	ERX9960084
1001454	Escherichia coli	blood	EU	unknown	33-34	2020	NextSeq 500	ERP141886	ERS13618433	ERR10432489	ERX9960007
1001452	Staphylococcus epidermidis	blood	EU	unknown	33-34	2020	NextSeq 500	ERP141886	ERS13618470	ERR10432531	ERX9960049
1001451	Staphylococcus capitis	blood	EU	unknown	33-34	2020	NextSeq 500	ERP141886	ERS13618508	ERR10432575	ERX9960093
1001450	Cutibacterium acnes	blood	EU	unknown	33-34	2020	NextSeq 500	ERP141886	ERS13618502	ERR10439815	ERX9965347
1001449	Proteus mirabilis	biopsy	EU	unknown	33-34	2020	NextSeq 500	ERP141886	ERS13618446	ERR10432512	ERX9960030
1001447	Pseudomonas aeruginosa	sputum	EU	unknown	33-34	2020	NextSeq 500	ERP141886	ERS13618400	ERR10432465	ERX9959983
1001440	Streptococcus dysgalactiae	biopsy	EU	unknown	33-34	2020	NextSeq 500	ERP141886	ERS13618486	ERR10432545	ERX9960063
1001438	Staphylococcus hominis	blood	EU	unknown	31-32	2020	NextSeq 500	ERP141886	ERS13618472	ERR10432538	ERX9960056
1001430	Serratia marcescens	sputum	EU	unknown	33-34	2020	NextSeq 500	ERP141886	ERS13618448	ERR10432499	ERX9960017
1001472	Pseudomonas aeruginosa	sputum	OC	unknown	31-32	2020	NextSeq 500	ERP141886	ERS13615799	ERR10430721	ERX9958239
1001477	Escherichia coli	urine	OC	unknown	31-32	2020	NextSeq 500	ERP141886	ERS13615831	ERR10430850	ERX9958368
1001426	Enterobacter hormaechei	swab (wound)	EU	unknown	33-34	2020	NextSeq 500	ERP141886	ERS13618515	ERR10432571	ERX9960089
1001482	Staphylococcus lugdunensis	swab (superficial and non-surgical)	OC	unknown	31-32	2020	NextSeq 500	ERP141886	ERS13615906	ERR10431366	ERX9958884
1001545	Staphylococcus haemolyticus	urine	AF	unknown	25-26	2020	NextSeq 500	ERP141886	ERS13615982	ERR10436305	ERX9962768
1001544	Staphylococcus haemolyticus	urine	AF	unknown	25-26	2020	NextSeq 500	ERP141886	ERS13615981	ERR10436300	ERX9962763
1001526	Acinetobacter baumannii	unspecified diagnostic sample	AS	unknown	33-34	2020	NextSeq 500	ERP141886	ERS13617672	ERR10431474	ERX9958992
1001524	Escherichia coli	urine	AS	unknown	33-34	2020	NextSeq 500	ERP141886	ERS13617699	ERR10431503	ERX9959021
1001522	Escherichia coli	urine	AS	unknown	31-32	2020	NextSeq 500	ERP141886	ERS13617681	ERR10431481	ERX9958999
1001521	Escherichia coli	urine	AS	unknown	33-34	2020	NextSeq 500	ERP141886	ERS13617689	ERR10431484	ERX9959002
1001517	Escherichia coli	urine	OC	unknown	31-32	2020	NextSeq 500	ERP141886	ERS13615851	ERR10431306	ERX9958824
1001513	Escherichia coli	urine	OC	unknown	31-32	2020	NextSeq 500	ERP141886	ERS13615847	ERR10430869	ERX9958387
1001511	Escherichia coli	urine	OC	unknown	31-32	2020	NextSeq 500	ERP141886	ERS13615846	ERR10430866	ERX9958384
1001510	Enterococcus faecium	swab (superficial and non-surgical)	OC	unknown	31-32	2020	NextSeq 500	ERP141886	ERS13615902	ERR10431341	ERX9958859
1001509	Escherichia coli	urine	OC	unknown	31-32	2020	NextSeq 500	ERP141886	ERS13615845	ERR10430868	ERX9958386
1001506	Escherichia coli	urine	OC	unknown	31-32	2020	NextSeq 500	ERP141886	ERS13615843	ERR10430861	ERX9958379
1001503	Streptococcus pneumoniae	punctate	OC	unknown	31-32	2020	NextSeq 500	ERP141886	ERS13615894	ERR10431336	ERX9958854
1001500	Escherichia coli	urine	OC	unknown	31-32	2020	NextSeq 500	ERP141886	ERS13615840	ERR10430860	ERX9958378
1001496	Proteus mirabilis	urine	OC	unknown	31-32	2020	NextSeq 500	ERP141886	ERS13615860	ERR10431316	ERX9958834
1001492	Streptococcus dysgalactiae	swab (cavity)	OC	unknown	31-32	2020	NextSeq 500	ERP141886	ERS13615897	ERR10431354	ERX9958872
1001489	Escherichia coli	urine	OC	unknown	31-32	2020	NextSeq 500	ERP141886	ERS13615837	ERR10430848	ERX9958366
1001488	Citrobacter koseri	urine	OC	unknown	31-32	2020	NextSeq 500	ERP141886	ERS13615801	ERR10430728	ERX9958246
1001487	Pseudomonas aeruginosa	urine	OC	unknown	31-32	2020	NextSeq 500	ERP141886	ERS13615800	ERR10430306	ERX9957824
1001486	Escherichia coli	urine	OC	unknown	31-32	2020	NextSeq 500	ERP141886	ERS13615836	ERR10430864	ERX9958382
1001483	Morganella morganii	urine	OC	unknown	31-32	2020	NextSeq 500	ERP141886	ERS13615859	ERR10431320	ERX9958838
1001425	Streptococcus salivarius	blood	EU	unknown	33-34	2020	NextSeq 500	ERP141886	ERS13618476	ERR10432539	ERX9960057
1001363	Klebsiella pneumoniae	urine	AS	unknown	33-34	2020	NextSeq 500	ERP141886	ERS13617733	ERR10431530	ERX9959048
1001361	Acinetobacter baumannii	unspecified diagnostic sample	AS	unknown	33-34	2020	NextSeq 500	ERP141886	ERS13617671	ERR10431470	ERX9958988
1001359	Pseudomonas aeruginosa	unspecified diagnostic sample	AS	unknown	33-34	2020	NextSeq 500	ERP141886	ERS13617659	ERR10431460	ERX9958978
1001358	Escherichia coli	urine	AS	unknown	33-34	2020	NextSeq 500	ERP141886	ERS13617697	ERR10431496	ERX9959014
1001357	Escherichia coli	unspecified diagnostic sample	AS	unknown	33-34	2020	NextSeq 500	ERP141886	ERS13617695	ERR10431492	ERX9959010
1001356	Staphylococcus haemolyticus	blood	AS	unknown	33-34	2020	NextSeq 500	ERP141886	ERS13617755	ERR10431573	ERX9959091
1001355	Enterococcus faecium	unspecified diagnostic sample	AS	unknown	31-32	2020	NextSeq 500	ERP141886	ERS13617762	ERR10431570	ERX9959088
1001349	Acinetobacter baumannii	blood	AS	unknown	33-34	2020	NextSeq 500	ERP141886	ERS13617670	ERR10431469	ERX9958987
1001348	Acinetobacter baumannii	unspecified diagnostic sample	AS	unknown	33-34	2020	NextSeq 500	ERP141886	ERS13617669	ERR10431467	ERX9958985
1001347	Escherichia coli	urine	AS	unknown	33-34	2020	NextSeq 500	ERP141886	ERS13617690	ERR10431485	ERX9959003
1001346	Klebsiella pneumoniae	swab (wound)	AS	unknown	33-34	2020	NextSeq 500	ERP141886	ERS13617731	ERR10431516	ERX9959034
1001342	Klebsiella pneumoniae	urine	AS	unknown	33-34	2020	NextSeq 500	ERP141886	ERS13617730	ERR10431544	ERX9959062
1001340	Escherichia coli	unspecified diagnostic sample	AS	unknown	33-34	2020	NextSeq 500	ERP141886	ERS13617688	ERR10431499	ERX9959017
1001336	Klebsiella pneumoniae	urine	AS	unknown	31-32	2020	NextSeq 500	ERP141886	ERS13617728	ERR10431533	ERX9959051
1001333	Escherichia coli	urine	AS	unknown	33-34	2020	NextSeq 500	ERP141886	ERS13617685	ERR10431488	ERX9959006
1001332	Escherichia coli	unspecified diagnostic sample	AS	unknown	33-34	2020	NextSeq 500	ERP141886	ERS13617684	ERR10431482	ERX9959000
1001331	Klebsiella variicola	unspecified diagnostic sample	AS	unknown	31-32	2020	NextSeq 500	ERP141886	ERS13617770	ERR10431563	ERX9959081
1001329	Pseudomonas aeruginosa	sputum	AS	unknown	31-32	2020	NextSeq 500	ERP141886	ERS13617657	ERR10431457	ERX9958975
1001326	Escherichia coli	urine	AS	unknown	31-32	2020	NextSeq 500	ERP141886	ERS13617679	ERR10431475	ERX9958993
1001365	Escherichia coli	urine	AS	unknown	33-34	2020	NextSeq 500	ERP141886	ERS13617694	ERR10431494	ERX9959012
1001369	Staphylococcus haemolyticus	blood	AS	unknown	33-34	2020	NextSeq 500	ERP141886	ERS13617757	ERR10431577	ERX9959095
1001424	Staphylococcus epidermidis	blood	EU	unknown	33-34	2020	NextSeq 500	ERP141886	ERS13618469	ERR10432528	ERX9960046
1001370	Enterobacter hormaechei	urine	AS	unknown	33-34	2020	NextSeq 500	ERP141886	ERS13617768	ERR10431576	ERX9959094
1001422	Enterococcus faecium	swab (cavity)	EU	unknown	33-34	2020	NextSeq 500	ERP141886	ERS13618496	ERR10432558	ERX9960076
1001421	Pseudomonas aeruginosa	urine	EU	unknown	33-34	2020	NextSeq 500	ERP141886	ERS13618399	ERR10432456	ERX9959974
1001418	Haemophilus influenzae	sputum	EU	unknown	33-34	2020	NextSeq 500	ERP141886	ERS13618449	ERR10432529	ERX9960047
1001417	Bacteroides fragilis	blood	EU	unknown	33-34	2020	NextSeq 500	ERP141886	ERS13618450	ERR10432503	ERX9960021
1001416	Proteus mirabilis	blood	EU	unknown	33-34	2020	NextSeq 500	ERP141886	ERS13618445	ERR10432504	ERX9960022
1001415	Staphylococcus lugdunensis	swab (wound)	EU	unknown	33-34	2020	NextSeq 500	ERP141886	ERS13618504	ERR10432573	ERX9960091
1001409	Enterobacter hormaechei	urine	EU	unknown	33-34	2020	NextSeq 500	ERP141886	ERS13618513	ERR10432594	ERX9960112
1001408	Salmonella enterica	faeces	EU	unknown	33-34	2020	NextSeq 500	ERP141886	ERS13618506	ERR10432568	ERX9960086
1001403	Staphylococcus epidermidis	blood	EU	unknown	33-34	2020	NextSeq 500	ERP141886	ERS13618468	ERR10432527	ERX9960045
1001402	Pseudomonas aeruginosa	blood	EU	unknown	31-32	2020	NextSeq 500	ERP141886	ERS13618398	ERR10432459	ERX9959977
1001399	Streptococcus agalactiae	swab (cavity)	EU	unknown	31-32	2020	NextSeq 500	ERP141886	ERS13618483	ERR10432549	ERX9960067
1001398	Staphylococcus aureus	swab (superficial and non-surgical)	EU	unknown	31-32	2020	NextSeq 500	ERP141886	ERS13618456	ERR10432518	ERX9960036
1001397	Streptococcus pyogenes	swab (wound)	EU	unknown	31-32	2020	NextSeq 500	ERP141886	ERS13618484	ERR10432542	ERX9960060
1001390	Pseudomonas aeruginosa	urine	EU	unknown	31-32	2020	NextSeq 500	ERP141886	ERS13618397	ERR10432460	ERX9959978
1001385	Klebsiella pneumoniae	urine	AS	unknown	33-34	2020	NextSeq 500	ERP141886	ERS13617734	ERR10431528	ERX9959046
1001382	Pseudomonas aeruginosa	unspecified diagnostic sample	AS	unknown	33-34	2020	NextSeq 500	ERP141886	ERS13617662	ERR10431479	ERX9958997
1001375	Pseudomonas aeruginosa	unspecified diagnostic sample	AS	unknown	33-34	2020	NextSeq 500	ERP141886	ERS13617661	ERR10431465	ERX9958983
1001373	Enterobacter cloacae	urine	AS	unknown	33-34	2020	NextSeq 500	ERP141886	ERS13617678	ERR10431486	ERX9959004
1001372	Pseudomonas aeruginosa	blood	AS	unknown	33-34	2020	NextSeq 500	ERP141886	ERS13617660	ERR10431493	ERX9959011
1001371	Staphylococcus haemolyticus	blood	AS	unknown	33-34	2020	NextSeq 500	ERP141886	ERS13617756	ERR10431561	ERX9959079
1001553	Staphylococcus haemolyticus	semen	AF	unknown	29-30	2020	NextSeq 500	ERP141886	ERS13615983	ERR10436316	ERX9962779
1001556	Burkholderia cenocepacia	urine	AF	unknown	29-30	2020	NextSeq 500	ERP141886	ERS13615993	ERR10436350	ERX9962795
1001557	Escherichia coli	urine	AF	unknown	29-30	2020	NextSeq 500	ERP141886	ERS13615965	ERR10436220	ERX9962686
1001719	Enterobacter hormaechei	swab (wound)	AS	h	9-10	2020	NextSeq 500	ERP141886	ERS13616472	ERR10441663	ERX9967191
1001716	Serratia marcescens	swab (cavity)	AS	h	9-10	2020	NextSeq 500	ERP141886	ERS13616452	ERR10441645	ERX9967173
1001715	Pseudomonas aeruginosa	swab (cavity)	AS	h	9-10	2020	NextSeq 500	ERP141886	ERS13616416	ERR10441599	ERX9967127
1001710	Pseudomonas aeruginosa	expectorate	AS	h	9-10	2020	NextSeq 500	ERP141886	ERS13616420	ERR10441604	ERX9967132
1001709	Pseudomonas aeruginosa	lavage	AS	c	9-10	2020	NextSeq 500	ERP141886	ERS13616419	ERR10441591	ERX9967119
1001706	Citrobacter koseri	swab (cavity)	AS	h	9-10	2020	NextSeq 500	ERP141886	ERS13616436	ERR10441613	ERX9967141
1001704	Enterococcus faecium	unspecified diagnostic sample	AS	h	9-10	2020	NextSeq 500	ERP141886	ERS13616468	ERR10441660	ERX9967188
1001701	Pseudomonas aeruginosa	biopsy	AS	c	9-10	2020	NextSeq 500	ERP141886	ERS13616421	ERR10441594	ERX9967122
1001698	Acinetobacter baumannii	blood	AS	h	9-10	2020	NextSeq 500	ERP141886	ERS13616430	ERR10441611	ERX9967139
1001697	Enterococcus faecium	swab (cavity)	AS	h	9-10	2020	NextSeq 500	ERP141886	ERS13616469	ERR10441655	ERX9967183
1001696	Acinetobacter baumannii	blood	AS	h	9-10	2020	NextSeq 500	ERP141886	ERS13616429	ERR10441618	ERX9967146
1001695	Acinetobacter baumannii	lavage	AS	c	9-10	2020	NextSeq 500	ERP141886	ERS13616428	ERR10441608	ERX9967136
1001694	Acinetobacter baumannii	expectorate	AS	h	9-10	2020	NextSeq 500	ERP141886	ERS13616425	ERR10441631	ERX9967159
1001693	Klebsiella michiganensis	blood	AS	h	9-10	2020	NextSeq 500	ERP141886	ERS13616475	ERR10441677	ERX9967205
1001691	Pseudomonas aeruginosa	blood	AS	h	9-10	2020	NextSeq 500	ERP141886	ERS13616409	ERR10441590	ERX9967118
1001690	Morganella morganii	swab (wound)	AS	c	9-10	2020	NextSeq 500	ERP141886	ERS13616449	ERR10441624	ERX9967152
1000001	Pseudomonas aeruginosa	sputum	EU	unknown	7-8	2020	NextSeq 500	ERP141886	ERS13616349	ERR10441508	ERX9967036
1001685	Streptococcus oralis	urine	AS	c	9-10	2020	NextSeq 500	ERP141886	ERS13616464	ERR10441658	ERX9967186
1001684	Pseudomonas aeruginosa	urine	AS	c	9-10	2020	NextSeq 500	ERP141886	ERS13616418	ERR10441587	ERX9967115
1001682	Acinetobacter baumannii	expectorate	AS	h	9-10	2020	NextSeq 500	ERP141886	ERS13616435	ERR10441610	ERX9967138
1001718	Pseudomonas aeruginosa	unspecified diagnostic sample	AS	h	9-10	2020	NextSeq 500	ERP141886	ERS13616411	ERR10441596	ERX9967124
1001721	Pseudomonas aeruginosa	swab (wound)	AS	h	9-10	2020	NextSeq 500	ERP141886	ERS13616417	ERR10441603	ERX9967131
1001562	Escherichia coli	urine	AF	unknown	29-30	2020	NextSeq 500	ERP141886	ERS13615967	ERR10436238	ERX9962704
1001722	Acinetobacter baumannii	swab (wound)	AS	h	9-10	2020	NextSeq 500	ERP141886	ERS13616427	ERR10441617	ERX9967145
1001768	Escherichia coli	urine	AF	c	11-12	2020	NextSeq 500	ERP141886	ERS13616097	ERR10441211	ERX9966739
1001767	Klebsiella pneumoniae	swab (cavity)	AF	c	11-12	2020	NextSeq 500	ERP141886	ERS13616133	ERR10441238	ERX9966766
1001766	Klebsiella pneumoniae	urine	AF	c	11-12	2020	NextSeq 500	ERP141886	ERS13616132	ERR10441241	ERX9966769
1001765	Klebsiella pneumoniae	urine	AF	c	11-12	2020	NextSeq 500	ERP141886	ERS13616136	ERR10441248	ERX9966776
1001762	Escherichia coli	urine	AF	c	11-12	2020	NextSeq 500	ERP141886	ERS13616096	ERR10441199	ERX9966727
1001761	Klebsiella pneumoniae	urine	AF	c	11-12	2020	NextSeq 500	ERP141886	ERS13616135	ERR10441246	ERX9966774
1001758	Escherichia coli	urine	AF	c	9-10	2020	NextSeq 500	ERP141886	ERS13616075	ERR10441183	ERX9966711
1001756	Klebsiella pneumoniae	swab (wound)	AF	c	9-10	2020	NextSeq 500	ERP141886	ERS13616127	ERR10446196	ERX9970652
1001755	Escherichia coli	urine	AF	c	9-10	2020	NextSeq 500	ERP141886	ERS13616073	ERR10441163	ERX9966691
1001754	Escherichia coli	urine	AF	c	9-10	2020	NextSeq 500	ERP141886	ERS13616084	ERR10441174	ERX9966702
1001753	Escherichia coli	urine	AF	c	11-12	2020	NextSeq 500	ERP141886	ERS13616099	ERR10441202	ERX9966730
1001751	Escherichia coli	faeces	AF	c	9-10	2020	NextSeq 500	ERP141886	ERS13616072	ERR10441145	ERX9966673
1001750	Klebsiella pneumoniae	faeces	AF	c	9-10	2020	NextSeq 500	ERP141886	ERS13616126	ERR10441234	ERX9966762
1001745	Klebsiella quasipneumoniae	urine	AF	c	9-10	2020	NextSeq 500	ERP141886	ERS13616164	ERR10441302	ERX9966830
1001743	Escherichia coli	faeces	AF	c	9-10	2020	NextSeq 500	ERP141886	ERS13616069	ERR10441165	ERX9966693
1001738	Pseudomonas aeruginosa	blood	AS	unknown	9-10	2020	NextSeq 500	ERP141886	ERS13616410	ERR10441602	ERX9967130
1001737	Proteus mirabilis	blood	AS	h	9-10	2020	NextSeq 500	ERP141886	ERS13616450	ERR10441651	ERX9967179
1001733	Pseudomonas aeruginosa	sputum	AS	unknown	9-10	2020	NextSeq 500	ERP141886	ERS13616412	ERR10441609	ERX9967137
1001729	Pseudomonas aeruginosa	blood	AS	h	9-10	2020	NextSeq 500	ERP141886	ERS13616415	ERR10441607	ERX9967135
1001728	Haemophilus influenzae	expectorate	AS	c	9-10	2020	NextSeq 500	ERP141886	ERS13616453	ERR10441646	ERX9967174
1001726	Pseudomonas aeruginosa	expectorate	AS	h	9-10	2020	NextSeq 500	ERP141886	ERS13616414	ERR10441600	ERX9967128
1001725	Pseudomonas aeruginosa	expectorate	AS	h	9-10	2020	NextSeq 500	ERP141886	ERS13616413	ERR10441598	ERX9967126
1001724	Acinetobacter baumannii	punctate	AS	h	9-10	2020	NextSeq 500	ERP141886	ERS13616426	ERR10441615	ERX9967143
1001680	Acinetobacter baumannii	expectorate	AS	h	9-10	2020	NextSeq 500	ERP141886	ERS13616434	ERR10441642	ERX9967170
1001679	Enterococcus faecium	swab (cavity)	AS	h	9-10	2020	NextSeq 500	ERP141886	ERS13616470	ERR10441657	ERX9967185
1001678	Proteus mirabilis	swab (wound)	AS	h	9-10	2020	NextSeq 500	ERP141886	ERS13616451	ERR10441647	ERX9967175
1001677	Pseudomonas aeruginosa	sputum	AS	h	9-10	2020	NextSeq 500	ERP141886	ERS13616408	ERR10441605	ERX9967133
1001613	Salmonella enterica	blood	AS	unknown	35-36	2020	NextSeq 500	ERP141886	ERS13617764	ERR10431558	ERX9959076
1001612	Salmonella enterica	blood	AS	unknown	35-36	2020	NextSeq 500	ERP141886	ERS13617763	ERR10431560	ERX9959078
1001611	Proteus mirabilis	urine	AF	unknown	33-34	2020	NextSeq 500	ERP141886	ERS13615978	ERR10436299	ERX9962762
1001607	Proteus mirabilis	urine	AF	unknown	33-34	2020	NextSeq 500	ERP141886	ERS13615977	ERR10436306	ERX9962769
1001604	Bacillus cereus	urine	AF	unknown	33-34	2020	NextSeq 500	ERP141886	ERS13615991	ERR10436348	ERX9962793
1001603	Bacillus cereus	urine	AF	unknown	33-34	2020	NextSeq 500	ERP141886	ERS13615990	ERR10436349	ERX9962794
1001597	Staphylococcus simulans	urine	AF	unknown	33-34	2020	NextSeq 500	ERP141886	ERS13615987	ERR10436347	ERX9962792
1001596	Proteus mirabilis	urine	AF	unknown	33-34	2020	NextSeq 500	ERP141886	ERS13615976	ERR10436310	ERX9962773
1001595	Staphylococcus haemolyticus	urine	AF	unknown	33-34	2020	NextSeq 500	ERP141886	ERS13615986	ERR10436346	ERX9962791
1001594	Staphylococcus arlettae	urine	AF	unknown	33-34	2020	NextSeq 500	ERP141886	ERS13615992	ERR10436352	ERX9962797
1001593	Staphylococcus haemolyticus	urine	AF	unknown	33-34	2020	NextSeq 500	ERP141886	ERS13615985	ERR10436329	ERX9962788
1001590	Proteus mirabilis	urine	AF	unknown	33-34	2020	NextSeq 500	ERP141886	ERS13615975	ERR10436292	ERX9962755
1001589	Klebsiella pneumoniae	urine	AF	unknown	33-34	2020	NextSeq 500	ERP141886	ERS13615974	ERR10436276	ERX9962740
1001586	Bacillus safensis	urine	AF	unknown	33-34	2020	NextSeq 500	ERP141886	ERS13615995	ERR10436355	ERX9962800
1001581	Enterococcus faecalis	urine	AF	unknown	33-34	2020	NextSeq 500	ERP141886	ERS13615989	ERR10436344	ERX9962789
1001579	Acinetobacter baumannii	urine	AF	unknown	33-34	2020	NextSeq 500	ERP141886	ERS13615961	ERR10436175	ERX9962644
1001573	Enterococcus faecalis	urine	AF	unknown	33-34	2020	NextSeq 500	ERP141886	ERS13615988	ERR10436345	ERX9962790
1001568	Escherichia coli	urine	AF	unknown	31-32	2020	NextSeq 500	ERP141886	ERS13615969	ERR10436245	ERX9962711
1001567	Acinetobacter baumannii	urine	AF	unknown	31-32	2020	NextSeq 500	ERP141886	ERS13615960	ERR10436172	ERX9962641
1001565	Staphylococcus aureus	urine	AF	unknown	29-30	2020	NextSeq 500	ERP141886	ERS13615980	ERR10436287	ERX9962750
1001564	Staphylococcus haemolyticus	urine	AF	unknown	29-30	2020	NextSeq 500	ERP141886	ERS13615984	ERR10436323	ERX9962786
1001616	Klebsiella variicola	swab (wound)	AS	unknown	35-36	2020	NextSeq 500	ERP141886	ERS13617771	ERR10431568	ERX9959086
1001617	Pseudomonas aeruginosa	swab (wound)	AS	unknown	35-36	2020	NextSeq 500	ERP141886	ERS13617663	ERR10431468	ERX9958986
1001647	Achromobacter xylosoxidans	swab (wound)	AS	unknown	37-38	2020	NextSeq 500	ERP141886	ERS13617767	ERR10431571	ERX9959089
1001673	Pseudomonas aeruginosa	sputum	AS	h	9-10	2020	NextSeq 500	ERP141886	ERS13616423	ERR10441616	ERX9967144
1001671	Pseudomonas aeruginosa	unspecified diagnostic sample	AS	h	9-10	2020	NextSeq 500	ERP141886	ERS13616422	ERR10441588	ERX9967116
1001663	Acinetobacter pittii	urine	AS	unknown	37-38	2020	NextSeq 500	ERP141886	ERS13617765	ERR10431566	ERX9959084
1001661	Escherichia coli	urine	AS	unknown	35-36	2020	NextSeq 500	ERP141886	ERS13617706	ERR10431498	ERX9959016
1001659	Acinetobacter baumannii	swab (wound)	AS	unknown	37-38	2020	NextSeq 500	ERP141886	ERS13617675	ERR10431476	ERX9958994
1001658	Escherichia coli	urine	AS	unknown	37-38	2020	NextSeq 500	ERP141886	ERS13617723	ERR10431523	ERX9959041
1001656	Staphylococcus haemolyticus	swab (wound)	AS	unknown	37-38	2020	NextSeq 500	ERP141886	ERS13617761	ERR10431559	ERX9959077
1001651	Pseudomonas otitidis	urine	AS	unknown	37-38	2020	NextSeq 500	ERP141886	ERS13617772	ERR10431575	ERX9959093
1001650	Morganella morganii	sputum	AS	unknown	37-38	2020	NextSeq 500	ERP141886	ERS13617738	ERR10431537	ERX9959055
1001648	Klebsiella pneumoniae	swab (wound)	AS	unknown	37-38	2020	NextSeq 500	ERP141886	ERS13617737	ERR10431538	ERX9959056
1001646	Acinetobacter baumannii	swab (wound)	AS	unknown	37-38	2020	NextSeq 500	ERP141886	ERS13617673	ERR10431473	ERX9958991
1001625	Staphylococcus haemolyticus	swab (wound)	AS	unknown	35-36	2020	NextSeq 500	ERP141886	ERS13617758	ERR10431567	ERX9959085
1001644	Pseudomonas aeruginosa	sputum	AS	unknown	37-38	2020	NextSeq 500	ERP141886	ERS13617667	ERR10431459	ERX9958977
1001643	Pseudomonas aeruginosa	biopsy	AS	unknown	37-38	2020	NextSeq 500	ERP141886	ERS13617666	ERR10431461	ERX9958979
1001639	Escherichia coli	urine	AS	unknown	37-38	2020	NextSeq 500	ERP141886	ERS13617716	ERR10431512	ERX9959030
1001637	Escherichia coli	urine	AS	unknown	35-36	2020	NextSeq 500	ERP141886	ERS13617715	ERR10431522	ERX9959040
1001636	Staphylococcus haemolyticus	urine	AS	unknown	35-36	2020	NextSeq 500	ERP141886	ERS13617760	ERR10431556	ERX9959074
1001635	Staphylococcus haemolyticus	urine	AS	unknown	35-36	2020	NextSeq 500	ERP141886	ERS13617759	ERR10431554	ERX9959072
1001631	Pseudomonas aeruginosa	sputum	AS	unknown	35-36	2020	NextSeq 500	ERP141886	ERS13617665	ERR10431471	ERX9958989
1001630	Pseudomonas aeruginosa	urine	AS	unknown	35-36	2020	NextSeq 500	ERP141886	ERS13617664	ERR10431463	ERX9958981
1001629	Escherichia coli	urine	AS	unknown	35-36	2020	NextSeq 500	ERP141886	ERS13617713	ERR10431501	ERX9959019
1001324	Klebsiella pneumoniae	urine	AS	unknown	31-32	2020	NextSeq 500	ERP141886	ERS13617725	ERR10431519	ERX9959037
1001321	Streptococcus agalactiae	swab (cavity)	EU	unknown	31-32	2020	NextSeq 500	ERP141886	ERS13618480	ERR10432541	ERX9960059
1000911	Pseudomonas aeruginosa	urine	EU	unknown	23-24	2020	NextSeq 500	ERP141886	ERS13617598	ERR10439058	ERX9964590
1001066	Serratia marcescens	urine	OC	h	25-26	2020	NextSeq 500	ERP141886	ERS13615864	ERR10431309	ERX9958827
1001062	Pseudomonas aeruginosa	swab (superficial and non-surgical)	OC	c	25-26	2020	NextSeq 500	ERP141886	ERS13615798	ERR10430296	ERX9957814
1001058	Enterobacter hormaechei	urine	OC	c	25-26	2020	NextSeq 500	ERP141886	ERS13615912	ERR10431372	ERX9958890
1001055	Staphylococcus lugdunensis	swab (superficial and non-surgical)	OC	c	25-26	2020	NextSeq 500	ERP141886	ERS13615905	ERR10435897	ERX9962398
1001052	Escherichia coli	swab (cavity)	OC	c	25-26	2020	NextSeq 500	ERP141886	ERS13615814	ERR10430799	ERX9958317
1001049	Enterococcus hirae	biopsy	OC	h	25-26	2020	NextSeq 500	ERP141886	ERS13615903	ERR10431348	ERX9958866
1001047	Serratia marcescens	sputum	OC	h	25-26	2020	NextSeq 500	ERP141886	ERS13615863	ERR10431314	ERX9958832
1001046	Serratia marcescens	drainage	OC	h	25-26	2020	NextSeq 500	ERP141886	ERS13615862	ERR10431312	ERX9958830
1001042	Staphylococcus epidermidis	biopsy	OC	h	25-26	2020	NextSeq 500	ERP141886	ERS13615890	ERR10431338	ERX9958856
1001041	Staphylococcus epidermidis	blood	OC	c	25-26	2020	NextSeq 500	ERP141886	ERS13615889	ERR10431335	ERX9958853
1001040	Klebsiella quasipneumoniae	urine	OC	c	25-26	2020	NextSeq 500	ERP141886	ERS13615915	ERR10431369	ERX9958887
1001038	Serratia marcescens	biopsy	OC	c	25-26	2020	NextSeq 500	ERP141886	ERS13615861	ERR10446201	ERX9970657
1001034	Streptococcus pyogenes	punctate	OC	c	25-26	2020	NextSeq 500	ERP141886	ERS13615895	ERR10431344	ERX9958862
1001033	Staphylococcus lugdunensis	swab (wound)	OC	c	25-26	2020	NextSeq 500	ERP141886	ERS13615904	ERR10431346	ERX9958864
1001030	Stenotrophomonas maltophilia	sputum	OC	h	25-26	2020	NextSeq 500	ERP141886	ERS13615909	ERR10431356	ERX9958874
1001026	Pseudomonas aeruginosa	aspirate	OC	c	25-26	2020	NextSeq 500	ERP141886	ERS13615797	ERR10430303	ERX9957821
1001017	Pseudomonas aeruginosa	swab (wound)	OC	h	25-26	2020	NextSeq 500	ERP141886	ERS13615796	ERR10446194	ERX9970650
1001016	Klebsiella aerogenes	urine	OC	h	25-26	2020	NextSeq 500	ERP141886	ERS13615803	ERR10430843	ERX9958361
1001012	Staphylococcus epidermidis	urine	NA	unknown	11-12	2020	NextSeq 500	ERP141886	ERS13616222	ERR10441344	ERX9966872
1001009	Pseudomonas aeruginosa	urine	NA	unknown	11-12	2020	NextSeq 500	ERP141886	ERS13616171	ERR10441279	ERX9966807
1001064	Morganella morganii	urine	OC	h	25-26	2020	NextSeq 500	ERP141886	ERS13615858	ERR10431308	ERX9958826
1001069	Klebsiella aerogenes	aspirate	OC	h	25-26	2020	NextSeq 500	ERP141886	ERS13615804	ERR10430801	ERX9958319
1001005	Pseudomonas aeruginosa	sputum	NA	unknown	11-12	2020	NextSeq 500	ERP141886	ERS13616169	ERR10441280	ERX9966808
1001074	Staphylococcus cohnii	swab (superficial and non-surgical)	OC	c	25-26	2020	NextSeq 500	ERP141886	ERS13615907	ERR10431353	ERX9958871
1001117	Staphylococcus epidermidis	blood	AF	c	15-16	2020	NextSeq 500	ERP141886	ERS13617533	ERR10438984	ERX9964516
1001116	Morganella morganii	swab (wound)	AF	c	17-18	2020	NextSeq 500	ERP141886	ERS13617505	ERR10438957	ERX9964489
1001114	Enterobacter hormaechei	blood	AF	c	15-16	2020	NextSeq 500	ERP141886	ERS13617584	ERR10439033	ERX9964565
1001113	Klebsiella pneumoniae	sputum	AF	c	15-16	2020	NextSeq 500	ERP141886	ERS13617477	ERR10438908	ERX9964440
1001112	Acinetobacter nosocomialis	urine	AF	c	15-16	2020	NextSeq 500	ERP141886	ERS13617581	ERR10439031	ERX9964563
1001110	Proteus mirabilis	urine	AF	c	15-16	2020	NextSeq 500	ERP141886	ERS13617506	ERR10438959	ERX9964491
1001108	Klebsiella pneumoniae	blood	AF	h	15-16	2020	NextSeq 500	ERP141886	ERS13617480	ERR10438914	ERX9964446
1001100	Salmonella enterica	blood	AF	c	15-16	2020	NextSeq 500	ERP141886	ERS13617570	ERR10439021	ERX9964553
1001098	Pseudomonas aeruginosa	blood	AF	h	17-18	2020	NextSeq 500	ERP141886	ERS13617393	ERR10438817	ERX9964349
1001092	Escherichia coli	swab (wound)	AF	h	17-18	2020	NextSeq 500	ERP141886	ERS13617432	ERR10438857	ERX9964389
1001089	Enterococcus faecalis	urine	AF	c	15-16	2020	NextSeq 500	ERP141886	ERS13617564	ERR10439016	ERX9964548
1001088	Staphylococcus epidermidis	swab (superficial and non-surgical)	AF	c	15-16	2020	NextSeq 500	ERP141886	ERS13617534	ERR10438983	ERX9964515
1001087	Staphylococcus haemolyticus	blood	AF	c	15-16	2020	NextSeq 500	ERP141886	ERS13617540	ERR10438990	ERX9964522
1001085	Staphylococcus haemolyticus	blood	AF	c	17-18	2020	NextSeq 500	ERP141886	ERS13617545	ERR10438994	ERX9964526
1001084	Staphylococcus haemolyticus	blood	AF	c	15-16	2020	NextSeq 500	ERP141886	ERS13617543	ERR10438993	ERX9964525
1001083	Staphylococcus haemolyticus	swab (wound)	AF	c	15-16	2020	NextSeq 500	ERP141886	ERS13617542	ERR10438991	ERX9964523
1001081	Enterococcus faecium	swab (wound)	AF	h	15-16	2020	NextSeq 500	ERP141886	ERS13617569	ERR10439022	ERX9964554
1001080	Staphylococcus haemolyticus	urine	AF	c	15-16	2020	NextSeq 500	ERP141886	ERS13617541	ERR10438996	ERX9964528
1001079	Corynebacterium striatum	swab (wound)	AF	h	15-16	2020	NextSeq 500	ERP141886	ERS13617576	ERR10439027	ERX9964559
1001078	Staphylococcus haemolyticus	blood	AF	h	15-16	2020	NextSeq 500	ERP141886	ERS13617539	ERR10438992	ERX9964524
1001004	Enterobacter hormaechei	faeces	NA	unknown	11-12	2020	NextSeq 500	ERP141886	ERS13616275	ERR10441403	ERX9966931
1001319	Streptococcus agalactiae	swab (cavity)	EU	unknown	31-32	2020	NextSeq 500	ERP141886	ERS13618479	ERR10432548	ERX9960066
1000964	Staphylococcus aureus	swab (cavity)	NA	unknown	9-10	2020	NextSeq 500	ERP141886	ERS13616201	ERR10441307	ERX9966835
1000962	Stenotrophomonas maltophilia	sputum	NA	unknown	9-10	2020	NextSeq 500	ERP141886	ERS13616262	ERR10441408	ERX9966936
1000960	Stenotrophomonas maltophilia	sputum	NA	unknown	9-10	2020	NextSeq 500	ERP141886	ERS13616261	ERR10441397	ERX9966925
1000957	Pseudomonas aeruginosa	sputum	NA	unknown	9-10	2020	NextSeq 500	ERP141886	ERS13616166	ERR10441274	ERX9966802
1000955	Streptococcus pyogenes	swab (cavity)	NA	unknown	9-10	2020	NextSeq 500	ERP141886	ERS13616233	ERR10441355	ERX9966883
1000951	Streptococcus dysgalactiae	swab (unspecified)	Greenland	c	19-20	2020	NextSeq 500	ERP141886	ERS13617043	ERR10438156	ERX9963992
1000944	Streptococcus dysgalactiae	swab (cavity)	EU	unknown	23-24	2020	NextSeq 500	ERP141886	ERS13617646	ERR10431445	ERX9958963
1000942	Escherichia coli	blood	EU	unknown	23-24	2020	NextSeq 500	ERP141886	ERS13617620	ERR10431422	ERX9958940
1000939	Streptococcus pasteurianus	blood	EU	unknown	23-24	2020	NextSeq 500	ERP141886	ERS13617651	ERR10431453	ERX9958971
1000930	Staphylococcus aureus	biopsy	EU	unknown	23-24	2020	NextSeq 500	ERP141886	ERS13617627	ERR10431427	ERX9958945
1000929	Streptococcus pyogenes	biopsy	EU	unknown	23-24	2020	NextSeq 500	ERP141886	ERS13617644	ERR10431441	ERX9958959
1000928	Staphylococcus lugdunensis	biopsy	EU	unknown	23-24	2020	NextSeq 500	ERP141886	ERS13617649	ERR10439718	ERX9965250
1000926	Haemophilus influenzae	lavage	EU	unknown	23-24	2020	NextSeq 500	ERP141886	ERS13617626	ERR10431452	ERX9958970
1000925	Pseudomonas aeruginosa	secretion	EU	unknown	23-24	2020	NextSeq 500	ERP141886	ERS13617597	ERR10439698	ERX9965230
1000924	Streptococcus intermedius	biopsy	EU	unknown	23-24	2020	NextSeq 500	ERP141886	ERS13617647	ERR10431448	ERX9958966
1000918	Escherichia coli	urine	EU	unknown	23-24	2020	NextSeq 500	ERP141886	ERS13617610	ERR10439703	ERX9965235
1000916	Escherichia coli	urine	EU	unknown	23-24	2020	NextSeq 500	ERP141886	ERS13617617	ERR10439710	ERX9965242
1000915	Proteus vulgaris	urine	EU	unknown	23-24	2020	NextSeq 500	ERP141886	ERS13617625	ERR10431442	ERX9958960
1000912	Proteus mirabilis	urine	EU	unknown	23-24	2020	NextSeq 500	ERP141886	ERS13617623	ERR10431440	ERX9958958
1000966	Enterococcus faecium	urine	NA	unknown	9-10	2020	NextSeq 500	ERP141886	ERS13616244	ERR10441363	ERX9966891
1001003	Enterobacter hormaechei	faeces	NA	unknown	11-12	2020	NextSeq 500	ERP141886	ERS13616274	ERR10441400	ERX9966928
1000968	Staphylococcus haemolyticus	lavage	NA	unknown	9-10	2020	NextSeq 500	ERP141886	ERS13616228	ERR10441337	ERX9966865
1001000	Enterococcus faecium	swab (cavity)	NA	unknown	9-10	2020	NextSeq 500	ERP141886	ERS13616247	ERR10441372	ERX9966900
1000999	Streptococcus dysgalactiae	lavage	NA	unknown	11-12	2020	NextSeq 500	ERP141886	ERS13616237	ERR10441370	ERX9966898
1000998	Enterobacter hormaechei	faeces	NA	unknown	11-12	2020	NextSeq 500	ERP141886	ERS13616276	ERR10441404	ERX9966932
1000996	Streptococcus pasteurianus	urine	NA	unknown	9-10	2020	NextSeq 500	ERP141886	ERS13616278	ERR10441414	ERX9966942
1000995	Proteus mirabilis	urine	NA	unknown	9-10	2020	NextSeq 500	ERP141886	ERS13616196	ERR10441328	ERX9966856
1000992	Corynebacterium striatum	expectorate	NA	unknown	9-10	2020	NextSeq 500	ERP141886	ERS13616265	ERR10441392	ERX9966920
1000988	Staphylococcus epidermidis	blood	NA	unknown	9-10	2020	NextSeq 500	ERP141886	ERS13616221	ERR10441352	ERX9966880
1000986	Staphylococcus epidermidis	biopsy	NA	unknown	9-10	2020	NextSeq 500	ERP141886	ERS13616220	ERR10441411	ERX9966939
1000985	Enterococcus faecium	swab (wound)	NA	unknown	9-10	2020	NextSeq 500	ERP141886	ERS13616245	ERR10441366	ERX9966894
1000984	Achromobacter xylosoxidans	lavage	NA	unknown	9-10	2020	NextSeq 500	ERP141886	ERS13616269	ERR10441418	ERX9966946
1000983	Stenotrophomonas maltophilia	sputum	NA	unknown	9-10	2020	NextSeq 500	ERP141886	ERS13616264	ERR10441413	ERX9966941
1000982	Stenotrophomonas maltophilia	sputum	NA	unknown	9-10	2020	NextSeq 500	ERP141886	ERS13616263	ERR10441386	ERX9966914
1000981	Pseudomonas aeruginosa	blood	NA	unknown	9-10	2020	NextSeq 500	ERP141886	ERS13616168	ERR10441278	ERX9966806
1000979	Enterobacter roggenkampii	aspirate	NA	unknown	9-10	2020	NextSeq 500	ERP141886	ERS13616283	ERR10441421	ERX9966949
1000977	Streptococcus dysgalactiae	expectorate	NA	unknown	9-10	2020	NextSeq 500	ERP141886	ERS13616236	ERR10441353	ERX9966881
1000974	Morganella morganii	faeces	NA	unknown	9-10	2020	NextSeq 500	ERP141886	ERS13616194	ERR10441304	ERX9966832
1000971	Pseudomonas aeruginosa	biopsy	NA	unknown	9-10	2020	NextSeq 500	ERP141886	ERS13616167	ERR10441273	ERX9966801
1000970	Staphylococcus lugdunensis	urine	NA	unknown	9-10	2020	NextSeq 500	ERP141886	ERS13616255	ERR10441373	ERX9966901
1001118	Staphylococcus haemolyticus	swab (wound)	AF	h	15-16	2020	NextSeq 500	ERP141886	ERS13617544	ERR10438995	ERX9964527
1001123	Staphylococcus haemolyticus	blood	AF	h	17-18	2020	NextSeq 500	ERP141886	ERS13617547	ERR10438998	ERX9964530
1001124	Staphylococcus epidermidis	urine	AF	c	15-16	2020	NextSeq 500	ERP141886	ERS13617535	ERR10438986	ERX9964518
1001261	Acinetobacter baumannii	urine	AF	unknown	25-26	2020	NextSeq 500	ERP141886	ERS13616065	ERR10441133	ERX9966661
1001259	Enterococcus faecalis	urine	AF	unknown	23-24	2020	NextSeq 500	ERP141886	ERS13616157	ERR10441275	ERX9966803
1001257	Enterobacter cloacae	urine	AF	unknown	21-22	2020	NextSeq 500	ERP141886	ERS13616068	ERR10441169	ERX9966697
1001256	Pseudomonas aeruginosa	urine	AF	unknown	19-20	2020	NextSeq 500	ERP141886	ERS13616061	ERR10441175	ERX9966703
1001254	Klebsiella pneumoniae	urine	AF	unknown	29-30	2020	NextSeq 500	ERP141886	ERS13616139	ERR10441290	ERX9966818
1001253	Escherichia coli	unspecified diagnostic sample	AF	unknown	29-30	2020	NextSeq 500	ERP141886	ERS13616125	ERR10441221	ERX9966749
1001251	Escherichia coli	urine	AF	unknown	29-30	2020	NextSeq 500	ERP141886	ERS13616124	ERR10441222	ERX9966750
1001250	Klebsiella aerogenes	swab (cavity)	AF	unknown	29-30	2020	NextSeq 500	ERP141886	ERS13616067	ERR10441167	ERX9966695
1001248	Escherichia coli	urine	AF	unknown	27-28	2020	NextSeq 500	ERP141886	ERS13616122	ERR10441226	ERX9966754
1001247	Escherichia coli	urine	AF	unknown	27-28	2020	NextSeq 500	ERP141886	ERS13616121	ERR10441224	ERX9966752
1001243	Acinetobacter baumannii	urine	AF	unknown	25-26	2020	NextSeq 500	ERP141886	ERS13616064	ERR10441158	ERX9966686
1001242	Escherichia coli	urine	AF	unknown	25-26	2020	NextSeq 500	ERP141886	ERS13616117	ERR10441235	ERX9966763
1001241	Salmonella enterica	faeces	AF	unknown	25-26	2020	NextSeq 500	ERP141886	ERS13616160	ERR10441268	ERX9966796
1001238	Enterococcus faecium	urine	AF	unknown	23-24	2020	NextSeq 500	ERP141886	ERS13616159	ERR10441272	ERX9966800
1001237	Staphylococcus haemolyticus	urine	AF	unknown	23-24	2020	NextSeq 500	ERP141886	ERS13616153	ERR10441269	ERX9966797
1001236	Staphylococcus aureus	unspecified diagnostic sample	AF	unknown	23-24	2020	NextSeq 500	ERP141886	ERS13616145	ERR10441282	ERX9966810
1001235	Acinetobacter baumannii	urine	AF	unknown	23-24	2020	NextSeq 500	ERP141886	ERS13616063	ERR10446197	ERX9970653
1001233	Escherichia coli	urine	AF	unknown	23-24	2020	NextSeq 500	ERP141886	ERS13616115	ERR10441198	ERX9966726
1001230	Escherichia coli	urine	AF	unknown	23-24	2020	NextSeq 500	ERP141886	ERS13616112	ERR10441213	ERX9966741
1001229	Escherichia coli	unspecified diagnostic sample	AF	unknown	21-22	2020	NextSeq 500	ERP141886	ERS13616110	ERR10441196	ERX9966724
1001228	Klebsiella pneumoniae	urine	AF	unknown	21-22	2020	NextSeq 500	ERP141886	ERS13616138	ERR10441250	ERX9966778
1001226	Acinetobacter baumannii	urine	AF	unknown	21-22	2020	NextSeq 500	ERP141886	ERS13616062	ERR10441150	ERX9966678
1001260	Acinetobacter nosocomialis	urine	AF	unknown	23-24	2020	NextSeq 500	ERP141886	ERS13616162	ERR10441276	ERX9966804
1001125	Klebsiella pneumoniae	blood	AF	c	15-16	2020	NextSeq 500	ERP141886	ERS13617476	ERR10438909	ERX9964441
1001266	Cutibacterium acnes	biopsy	EU	unknown	31-32	2020	NextSeq 500	ERP141886	ERS13618501	ERR10432567	ERX9960085
1001317	Pseudomonas aeruginosa	urine	EU	unknown	31-32	2020	NextSeq 500	ERP141886	ERS13618396	ERR10432454	ERX9959972
1001311	Streptococcus agalactiae	swab (cavity)	EU	unknown	31-32	2020	NextSeq 500	ERP141886	ERS13618477	ERR10432543	ERX9960061
1001306	Staphylococcus epidermidis	swab (wound)	EU	unknown	31-32	2020	NextSeq 500	ERP141886	ERS13618467	ERR10432526	ERX9960044
1001305	Streptococcus agalactiae	swab (superficial and non-surgical)	EU	unknown	31-32	2020	NextSeq 500	ERP141886	ERS13618482	ERR10432551	ERX9960069
1001304	Streptococcus intermedius	biopsy	EU	unknown	31-32	2020	NextSeq 500	ERP141886	ERS13618487	ERR10432546	ERX9960064
1001301	Citrobacter braakii	blood	EU	unknown	31-32	2020	NextSeq 500	ERP141886	ERS13618512	ERR10432569	ERX9960087
1001300	Staphylococcus saprophyticus	urine	EU	unknown	31-32	2020	NextSeq 500	ERP141886	ERS13618507	ERR10432572	ERX9960090
1001299	Streptococcus agalactiae	swab (cavity)	EU	unknown	31-32	2020	NextSeq 500	ERP141886	ERS13618481	ERR10432544	ERX9960062
1001295	Staphylococcus epidermidis	punctate	EU	unknown	31-32	2020	NextSeq 500	ERP141886	ERS13618466	ERR10432534	ERX9960052
1001293	Klebsiella variicola	urine	EU	unknown	31-32	2020	NextSeq 500	ERP141886	ERS13618517	ERR10432592	ERX9960110
1001292	Enterobacter kobei	urine	EU	unknown	31-32	2020	NextSeq 500	ERP141886	ERS13618516	ERR10432589	ERX9960107
1001291	Aerococcus urinae	urine	EU	unknown	31-32	2020	NextSeq 500	ERP141886	ERS13618498	ERR10432561	ERX9960079
1001285	Proteus mirabilis	urine	EU	unknown	31-32	2020	NextSeq 500	ERP141886	ERS13618444	ERR10432509	ERX9960027
1001280	Streptococcus agalactiae	urine	EU	unknown	31-32	2020	NextSeq 500	ERP141886	ERS13618478	ERR10432540	ERX9960058
1001278	Proteus mirabilis	urine	EU	unknown	31-32	2020	NextSeq 500	ERP141886	ERS13618443	ERR10432510	ERX9960028
1001276	Aerococcus urinae	urine	EU	unknown	31-32	2020	NextSeq 500	ERP141886	ERS13618497	ERR10432564	ERX9960082
1001275	Klebsiella pneumoniae	urine	EU	unknown	31-32	2020	NextSeq 500	ERP141886	ERS13618435	ERR10432496	ERX9960014
1001273	Pseudomonas aeruginosa	swab (cavity)	EU	unknown	31-32	2020	NextSeq 500	ERP141886	ERS13618395	ERR10432461	ERX9959979
1001269	Arcanobacterium haemolyticum	swab (cavity)	EU	unknown	31-32	2020	NextSeq 500	ERP141886	ERS13618505	ERR10432562	ERX9960080
1001268	Staphylococcus lugdunensis	swab (wound)	EU	unknown	31-32	2020	NextSeq 500	ERP141886	ERS13618503	ERR10432574	ERX9960092
1001225	Klebsiella pneumoniae	urine	AF	unknown	21-22	2020	NextSeq 500	ERP141886	ERS13616137	ERR10441318	ERX9966846
1001224	Staphylococcus haemolyticus	urine	AF	unknown	21-22	2020	NextSeq 500	ERP141886	ERS13616152	ERR10441264	ERX9966792
1001221	Providencia stuartii	urine	AF	unknown	19-20	2020	NextSeq 500	ERP141886	ERS13616142	ERR10441266	ERX9966794
1001219	Staphylococcus haemolyticus	urine	AF	unknown	19-20	2020	NextSeq 500	ERP141886	ERS13616150	ERR10441258	ERX9966786
1001164	Staphylococcus succinus	lavage	EU	unknown	9-10	2020	NextSeq 500	ERP141886	ERS13615758	ERR10430223	ERX9957741
1001160	Staphylococcus hominis	blood	EU	unknown	9-10	2020	NextSeq 500	ERP141886	ERS13615750	ERR10441117	ERX9966645
1001159	Pseudomonas aeruginosa	swab (cavity)	EU	unknown	9-10	2020	NextSeq 500	ERP141886	ERS13615705	ERR10430228	ERX9957746
1001152	Pseudomonas aeruginosa	sputum	EU	unknown	9-10	2020	NextSeq 500	ERP141886	ERS13615704	ERR10430233	ERX9957751
1001151	Proteus mirabilis	swab (wound)	EU	unknown	9-10	2020	NextSeq 500	ERP141886	ERS13615740	ERR10430230	ERX9957748
1001150	Pseudomonas aeruginosa	sputum	EU	unknown	9-10	2020	NextSeq 500	ERP141886	ERS13615703	ERR10423588	ERX9951113
1001147	Staphylococcus haemolyticus	swab (cavity)	EU	unknown	7-8	2020	NextSeq 500	ERP141886	ERS13615748	ERR10430209	ERX9957727
1001146	Acinetobacter baumannii	sputum	EU	unknown	7-8	2020	NextSeq 500	ERP141886	ERS13615715	ERR10430234	ERX9957752
1001143	Acinetobacter baumannii	lavage	EU	unknown	7-8	2020	NextSeq 500	ERP141886	ERS13615714	ERR10430212	ERX9957730
1001142	Acinetobacter baumannii	blood	EU	unknown	7-8	2020	NextSeq 500	ERP141886	ERS13615713	ERR10435931	ERX9962420
1001141	Enterococcus faecalis	blood	AF	c	15-16	2020	NextSeq 500	ERP141886	ERS13617565	ERR10439017	ERX9964549
1001138	Aeromonas caviae	faeces	NA	unknown	11-12	2020	NextSeq 500	ERP141886	ERS13616198	ERR10441321	ERX9966849
1001135	Escherichia coli	urine	AF	h	15-16	2020	NextSeq 500	ERP141886	ERS13617428	ERR10438850	ERX9964382
1001133	Proteus mirabilis	swab (cavity)	AF	c	15-16	2020	NextSeq 500	ERP141886	ERS13617507	ERR10438961	ERX9964493
1001132	Acinetobacter baumannii	blood	AF	h	17-18	2020	NextSeq 500	ERP141886	ERS13617418	ERR10438845	ERX9964377
1001131	Enterobacter hormaechei	blood	AF	c	17-18	2020	NextSeq 500	ERP141886	ERS13617586	ERR10439042	ERX9964574
1001130	Enterobacter hormaechei	swab (wound)	AF	c	15-16	2020	NextSeq 500	ERP141886	ERS13617585	ERR10439034	ERX9964566
1001127	Enterobacter hormaechei	swab (wound)	AF	c	15-16	2020	NextSeq 500	ERP141886	ERS13617583	ERR10439036	ERX9964568
1001168	Pseudomonas aeruginosa	sputum	EU	unknown	9-10	2020	NextSeq 500	ERP141886	ERS13615706	ERR10430235	ERX9957753
1001169	Pseudomonas aeruginosa	drainage	EU	unknown	9-10	2020	NextSeq 500	ERP141886	ERS13615707	ERR10430214	ERX9957732
1001170	Klebsiella oxytoca	sputum	EU	unknown	9-10	2020	NextSeq 500	ERP141886	ERS13615730	ERR10441116	ERX9966644
1001216	Staphylococcus haemolyticus	unspecified diagnostic sample	AF	unknown	17-18	2020	NextSeq 500	ERP141886	ERS13616151	ERR10441259	ERX9966787
1001212	Staphylococcus haemolyticus	urine	AF	unknown	27-28	2020	NextSeq 500	ERP141886	ERS13616154	ERR10441267	ERX9966795
1001211	Bacillus safensis	sputum	EU	unknown	23-24	2020	NextSeq 500	ERP141886	ERS13615761	ERR10430305	ERX9957823
1001210	Enterococcus faecalis	blood	EU	unknown	19-20	2020	NextSeq 500	ERP141886	ERS13615753	ERR10441114	ERX9966642
1001209	Pseudomonas aeruginosa	lavage	EU	unknown	15-16	2020	NextSeq 500	ERP141886	ERS13615710	ERR10430232	ERX9957750
1001208	Pseudomonas aeruginosa	lavage	EU	unknown	15-16	2020	NextSeq 500	ERP141886	ERS13615709	ERR10441067	ERX9966595
1001201	Acinetobacter baumannii	swab (cavity)	EU	unknown	27-28	2020	NextSeq 500	ERP141886	ERS13615721	ERR10441088	ERX9966616
1001199	Klebsiella pneumoniae	sputum	EU	unknown	25-26	2020	NextSeq 500	ERP141886	ERS13615738	ERR10436060	ERX9962530
1001197	Morganella morganii	swab (wound)	EU	unknown	25-26	2020	NextSeq 500	ERP141886	ERS13615739	ERR10441091	ERX9966619
1001191	Enterococcus faecium	sputum	EU	unknown	23-24	2020	NextSeq 500	ERP141886	ERS13615756	ERR10430301	ERX9957819
1001186	Pseudomonas aeruginosa	swab (cavity)	EU	unknown	21-22	2020	NextSeq 500	ERP141886	ERS13615712	ERR10430205	ERX9957723
1001171	Acinetobacter baumannii	lavage	EU	unknown	9-10	2020	NextSeq 500	ERP141886	ERS13615716	ERR10430238	ERX9957756
1001183	Pseudomonas aeruginosa	sputum	EU	unknown	21-22	2020	NextSeq 500	ERP141886	ERS13615711	ERR10430210	ERX9957728
1001182	Acinetobacter baumannii	sputum	EU	unknown	21-22	2020	NextSeq 500	ERP141886	ERS13615720	ERR10446198	ERX9970654
1001178	Acinetobacter baumannii	blood	EU	unknown	19-20	2020	NextSeq 500	ERP141886	ERS13615719	ERR10430231	ERX9957749
1001176	Staphylococcus haemolyticus	swab (cavity)	EU	unknown	17-18	2020	NextSeq 500	ERP141886	ERS13615749	ERR10430213	ERX9957731
1001175	Enterococcus faecium	urine	EU	unknown	15-16	2020	NextSeq 500	ERP141886	ERS13615755	ERR10430221	ERX9957739
1001174	Acinetobacter baumannii	lavage	EU	unknown	15-16	2020	NextSeq 500	ERP141886	ERS13615718	ERR10435996	ERX9962480
1001173	Acinetobacter baumannii	lavage	EU	unknown	15-16	2020	NextSeq 500	ERP141886	ERS13615717	ERR10441089	ERX9966617
1001172	Pseudomonas aeruginosa	lavage	EU	unknown	15-16	2020	NextSeq 500	ERP141886	ERS13615708	ERR10430220	ERX9957738
1001689	Acinetobacter baumannii	swab (wound)	AS	h	9-10	2020	NextSeq 500	ERP141886	ERS13616432	ERR10441614	ERX9967142
