# Supplementary material for: Investigation of mobile genetic elements and their association with antibiotic resistance genes in clinical pathogens worldwide
Source: PLoS One. 2025 Aug 18;20(8):e0330304. doi: 10.1371/journal.pone.0330304 (PMC12360581; doi:10.1371/journal.pone.0330304)
Supplement: S2 Appendix — Genes are coloured by the class of antibiotics they yield resistance to. (XLSX) [file pone.0330304.s002.xlsx]

## Sheet: Escherichia coli
gene	amr_class	chromosome	plasmid
aadA1	aminocyclitol	15	47
aadA17	aminocyclitol		1
aadA2	aminocyclitol	1	33
aadA2b	aminocyclitol		3
aadA5	aminocyclitol	4	84
aac(3)-IIa	aminoglycoside	2	34
aac(3)-IId	aminoglycoside	4	47
aac(6')-IIa	aminoglycoside		1
ant(2'')-Ia	aminoglycoside	2	3
aph(3'')-Ib	aminoglycoside	10	185
aph(3')-Ia	aminoglycoside		20
aph(6)-Id	aminoglycoside	4	156
rmtB	aminoglycoside		2
catA1	amphenicol	14	23
catA2	amphenicol		2
catB3	amphenicol		5
cml	amphenicol		1
cmlA1	amphenicol	1	9
floR	amphenicol	3	10
blaCMY-131	beta-lactam		1
blaCMY-138	beta-lactam	1
blaCMY-14	beta-lactam	1
blaCMY-145	beta-lactam		1
blaCMY-146	beta-lactam		1
blaCMY-149	beta-lactam	1
blaCMY-15	beta-lactam	1
blaCMY-16	beta-lactam	1
blaCMY-2	beta-lactam	7	2
blaCMY-4	beta-lactam	1
blaCMY-42	beta-lactam		5
blaCMY-59	beta-lactam		1
blaCMY-7	beta-lactam		1
blaCTX-M-1	beta-lactam		2
blaCTX-M-14	beta-lactam	3
blaCTX-M-14b	beta-lactam	2
blaCTX-M-15	beta-lactam	26	81
blaCTX-M-2	beta-lactam		1
blaCTX-M-24	beta-lactam	1
blaCTX-M-27	beta-lactam	2	8
blaCTX-M-3	beta-lactam		2
blaCTX-M-55	beta-lactam		6
blaDHA-1	beta-lactam	3	9
blaNDM-5	beta-lactam		6
blaOXA-1	beta-lactam	1	72
blaOXA-10	beta-lactam		1
blaOXA-181	beta-lactam		1
blaOXA-2	beta-lactam		1
blaSHV-1	beta-lactam	2	2
blaSHV-102	beta-lactam	2	2
blaSHV-48	beta-lactam	2	2
blaSHV-5	beta-lactam		1
blaTEM-15	beta-lactam		2
blaTEM-1A	beta-lactam		10
blaTEM-1B	beta-lactam	16	181
blaTEM-1C	beta-lactam	3	11
blaTEM-1D	beta-lactam		3
blaTEM-215	beta-lactam		2
blaTEM-30	beta-lactam		2
blaTEM-34	beta-lactam		1
blaTEM-35	beta-lactam		4
blaTEM-36	beta-lactam		1
blaTEM-40	beta-lactam		2
blaTEM-57	beta-lactam		1
blaVEB-1	beta-lactam		1
blaVEB-4	beta-lactam		1
blaVEB-5	beta-lactam		1
dfrA1	folate pathway antagonist	15	51
dfrA12	folate pathway antagonist	1	34
dfrA14	folate pathway antagonist	3	27
dfrA17	folate pathway antagonist	6	108
dfrA19	folate pathway antagonist		2
dfrA29	folate pathway antagonist		1
dfrA36	folate pathway antagonist	1
dfrA5	folate pathway antagonist		12
dfrA7	folate pathway antagonist	2	10
dfrA8	folate pathway antagonist		4
sul1	folate pathway antagonist	3	148
sul2	folate pathway antagonist	14	165
sul3	folate pathway antagonist		10
fosA	fosfomycin	1	1
fosA3	fosfomycin		1
fosA4	fosfomycin	1
fosA7	fosfomycin	3
lnu(F)	lincosamide		2
lnu(G)	lincosamide	1
ere(A)	macrolide		1
mph(A)	macrolide	11	131
mph(E)	macrolide	1
mcr-3.5	polymyxin		1
aac(6')-Ib-cr	quinolone	6	54
aac(6')Ib-cr	quinolone		1
qepA1	quinolone	6	1
qepA2	quinolone	1
qepA4	quinolone	4	4
qnrB1	quinolone	1
qnrB19	quinolone		1
qnrB4	quinolone	3	8
qnrS1	quinolone	1	21
qnrS13	quinolone		1
ARR-2	rifamycin		1
ARR-3	rifamycin		1
erm(B)	streptogramin b	5	12
msr(E)	streptogramin b	1
tet(A)	tetracycline	15	119
tet(B)	tetracycline	81	7
tet(D)	tetracycline		5
tet(M)	tetracycline	4	2
tet(X4)	tetracycline	2

## Sheet: Klebsiella pneumoniae
gene	amr_class	chromosome	plasmid
aadA1	aminocyclitol		28
aadA13	aminocyclitol		1
aadA16	aminocyclitol		11
aadA2	aminocyclitol	1	46
aadA2b	aminocyclitol		6
aac(3)-IIa	aminoglycoside		49
aac(3)-IId	aminoglycoside		14
aac(3)-IV	aminoglycoside	1	5
aac(6')-29a	aminoglycoside		1
aac(6')-29b	aminoglycoside		1
aac(6')-Ib	aminoglycoside	1	16
aac(6')-Ib3	aminoglycoside		2
ant(2'')-Ia	aminoglycoside		3
aph(3'')-Ib	aminoglycoside	1	104
aph(3')-Ia	aminoglycoside		42
aph(3')-VI	aminoglycoside		1
aph(4)-Ia	aminoglycoside	1	5
aph(6)-Id	aminoglycoside	1	81
armA	aminoglycoside	1
rmtB	aminoglycoside	5	4
rmtC	aminoglycoside		2
rmtF	aminoglycoside	1
catA1	amphenicol	3	27
catA2	amphenicol	1	11
catB3	amphenicol		14
cmlA1	amphenicol		8
floR	amphenicol		11
blaCMY-6	beta-lactam	2
blaCTX-M-1	beta-lactam		1
blaCTX-M-15	beta-lactam	10	82
blaCTX-M-2	beta-lactam		1
blaCTX-M-3	beta-lactam		1
blaCTX-M-55	beta-lactam		2
blaDHA-1	beta-lactam	2	2
blaKPC-2	beta-lactam		29
blaKPC-3	beta-lactam	1	6
blaLAP-2	beta-lactam		7
blaNDM-1	beta-lactam		6
blaNDM-5	beta-lactam		15
blaOXA-1	beta-lactam		84
blaOXA-10	beta-lactam		2
blaOXA-181	beta-lactam		1
blaOXA-232	beta-lactam	3
blaOXA-48	beta-lactam		1
blaOXA-9	beta-lactam		18
blaSHV-1	beta-lactam	1
blaSHV-101	beta-lactam	5
blaSHV-103	beta-lactam	1
blaSHV-106	beta-lactam	38
blaSHV-107	beta-lactam	1
blaSHV-108	beta-lactam	4
blaSHV-11	beta-lactam	20
blaSHV-110	beta-lactam	12
blaSHV-12	beta-lactam	4	1
blaSHV-13	beta-lactam	6
blaSHV-133	beta-lactam	1
blaSHV-14	beta-lactam	1
blaSHV-143	beta-lactam	1
blaSHV-145	beta-lactam	17
blaSHV-155	beta-lactam	1
blaSHV-161	beta-lactam	1
blaSHV-164	beta-lactam	1
blaSHV-172	beta-lactam	8
blaSHV-173	beta-lactam	1
blaSHV-178	beta-lactam	2
blaSHV-179	beta-lactam	17
blaSHV-182	beta-lactam	27
blaSHV-185	beta-lactam	6
blaSHV-187	beta-lactam	16
blaSHV-189	beta-lactam	1
blaSHV-190	beta-lactam	3
blaSHV-191	beta-lactam	3
blaSHV-193	beta-lactam	1
blaSHV-194	beta-lactam	17
blaSHV-199	beta-lactam	17
blaSHV-26	beta-lactam	19
blaSHV-27	beta-lactam	12
blaSHV-28	beta-lactam	40
blaSHV-30	beta-lactam	1
blaSHV-33	beta-lactam	11
blaSHV-36	beta-lactam	3
blaSHV-38	beta-lactam	1
blaSHV-40	beta-lactam	24
blaSHV-56	beta-lactam	24
blaSHV-59	beta-lactam	1
blaSHV-62	beta-lactam	2
blaSHV-65	beta-lactam	1
blaSHV-67	beta-lactam	9
blaSHV-70	beta-lactam	6
blaSHV-74	beta-lactam	1
blaSHV-75	beta-lactam	6
blaSHV-77	beta-lactam	1
blaSHV-78	beta-lactam	17
blaSHV-79	beta-lactam	24
blaSHV-80	beta-lactam	2
blaSHV-81	beta-lactam	10
blaSHV-85	beta-lactam	24
blaSHV-86	beta-lactam	2
blaSHV-89	beta-lactam	24
blaSHV-94	beta-lactam	6
blaSHV-96	beta-lactam	6
blaSHV-98	beta-lactam	17
blaSHV-99	beta-lactam	3
blaTEM-122	beta-lactam	3
blaTEM-163	beta-lactam	3
blaTEM-1A	beta-lactam	4	10
blaTEM-1B	beta-lactam	2	73
blaTEM-1C	beta-lactam		2
blaTEM-206	beta-lactam		2
blaTEM-210	beta-lactam		2
blaTEM-215	beta-lactam		1
blaTEM-30	beta-lactam		1
blaTEM-33	beta-lactam		1
blaTEM-35	beta-lactam		1
dfrA1	folate pathway antagonist		3
dfrA12	folate pathway antagonist	1	47
dfrA14	folate pathway antagonist	1	54
dfrA15	folate pathway antagonist		6
dfrA16	folate pathway antagonist		1
dfrA17	folate pathway antagonist		1
dfrA27	folate pathway antagonist		11
dfrA30	folate pathway antagonist		1
dfrA5	folate pathway antagonist		3
dfrA7	folate pathway antagonist		2
dfrA8	folate pathway antagonist		1
sul1	folate pathway antagonist	3	89
sul2	folate pathway antagonist	2	84
sul3	folate pathway antagonist		4
fosA	fosfomycin	222
fosA5	fosfomycin	12
fosA7	fosfomycin	2
mef(B)	macrolide		2
mph(A)	macrolide	4	49
mph(E)	macrolide	1
OqxA	quinolone	220
OqxB	quinolone	220
aac(6')-Ib-cr	quinolone	6	76
qepA4	quinolone		1
qnrB1	quinolone		46
qnrB10	quinolone	3	3
qnrB19	quinolone		4
qnrB4	quinolone	1	3
qnrB6	quinolone		9
qnrE1	quinolone		1
qnrS1	quinolone	2	42
ARR-2	rifamycin	1	2
ARR-3	rifamycin	2	22
erm(B)	streptogramin b	3	8
msr(E)	streptogramin b	1
tet(A)	tetracycline		57
tet(B)	tetracycline	2	1
tet(C)	tetracycline		1
tet(D)	tetracycline		21
