# Supplementary material for: Investigation of mobile genetic elements and their association with antibiotic resistance genes in clinical pathogens worldwide
Source: PLoS One. 2025 Aug 18;20(8):e0330304. doi: 10.1371/journal.pone.0330304 (PMC12360581; doi:10.1371/journal.pone.0330304)
Supplement: S3 Appendix — (XLSX) [file pone.0330304.s003.xlsx]

## Sheet: In both Enterococcus faecalis and Staphylococcus aureus
mge_name	group	family	type
ISLpl1		IS30	IS
ISSau8		ISL3	IS
ISSau3		IS1182	IS
ISSau1		IS30	IS
Tn6009			ICE
ISEf1		IS256	IS
ISSau2	IS150	IS3	IS
ISLmo21	IS3	IS3	IS
ISEnfa7	IS1202	IS1202	IS
ISLmo14		IS6	IS
ISLmo19		IS6	IS
ISEfa13		IS256	IS
ISSau5		IS30	IS
Tn5404			Tn
ISEfa16		IS110	IS
ISSep2		IS110	IS
ISLse1	IS150	IS3	IS
ISSep1		IS1182	IS
ISEnfa1		IS6	IS
ISAcsp2		IS982	IS
IS256		IS256	IS
Tn917		Tn3	Tn
ISEfa8	IS150	IS3	IS
ISEfa17		ISL3	IS
ISS1X		IS6	IS
Tn552			Tn
ISSsu5		IS1380	IS
ISEfm2		IS256	IS
ISS1W		IS6	IS
ISLmo11	IS150	IS3	IS
Tn5085			Tn
ISEfa5		ISL3	IS
ISEfa10	IS150	IS3	IS
ISEnfa4		IS256	IS
ISEfa15		IS21	IS
ISPa57	IS3	IS3	IS
ISLla3	IS150	IS3	IS
Tn6260			Tn
ISSep3	IS200	IS200/IS605	IS
ISLgar5		IS256	IS
IS1062		IS30	IS
ISEfa18		IS66	IS
Tn558			Tn
ISSau6		IS6	IS
Tn551		Tn3	Tn
ISSpn1	IS3	IS3	IS
Tn5405			Tn
Tn554			Tn
ISEfm1		IS982	IS
ISLmo13		IS6	IS
ISS1N		IS6	IS
ISSau4	IS150	IS3	IS
ISLmo4		IS6	IS

## Sheet: In both Escherichia coli and Klebsiella pneumoniae
mge_name	group	family	type
ISPlge4	IS1111	IS110	IS
ISEc40		IS630	IS
ISSfl7	IS427	IS5	IS
ISCro4		IS110	IS
MITEPlu5		IS630	MITE
ISErsp1		IS481	IS
ISEal1	IS3	IS3	IS
IS3	IS3	IS3	IS
MITESen1		Tn3	MITE
ISCro3		IS4	IS
ISKqu3		IS110	IS
ISKpn65	ISAba32	IS1202	IS
ISEc27	IS2	IS3	IS
IS3411	IS51	IS3	IS
ICEKpnHS11286-1		ICEKp1	ICE
ISKpn21	ISAba32	IS1202	IS
ISCfr12		ISL3	IS
ISKpn72	IS10	IS4	IS
ISVsa11	IS3	IS3	IS
Tn6082			Tn
ICEPm1			ICE
ISPre1	IS5	IS5	IS
ISBrsa1	IS3	IS3	IS
ICEEcoED1a-1		ICEKp1	ICE
IS102	IS903	IS5	IS
ISEsa1	ISTde1	IS1202	IS
IS5075	IS1111	IS110	IS
Tn6170			Tn
ISPan1	IS903	IS5	IS
ISSen3		IS21	IS
ISEc36	IS2	IS3	IS
ISShdy1	IS1111	IS110	IS
IS6100		IS6	IS
ISYps2		IS110	IS
ISEsp1		IS66	IS
IS640		IS21	IS
ISEc18		IS481	IS
ISKpn25		ISL3	IS
ISEcl10	IS407	IS3	IS
ISAba14	IS150	IS3	IS
ISKpn2	IS1111	IS110	IS
ISRor8	ISAba32	IS1202	IS
IS600	IS3	IS3	IS
ISSso4		IS21	IS
ISSen4	IS407	IS3	IS
ISCro1		IS66	IS
ISEc42	IS1341	IS200/IS605	IS
ISEhe2	IS427	IS5	IS
Tn6024			Tn
ISKpn49		IS66	IS
ISKpn54	IS407	IS3	IS
HPI-ICEEh1		ICEKp1	ICE
Tn7			Tn
ISEam1	IS51	IS3	IS
ISAs35	ISBst12	IS66	IS
ISCfr26	IS1111	IS110	IS
TnEc1		Tn3	IS
ISRaq1	IS407	IS3	IS
ISEc86	IS150	IS3	IS
ISAlw27	IS150	IS3	IS
ISKpn63	ISAba32	IS1202	IS
IS4	IS4	IS4	IS
ISEc47		IS66	IS
ISLead3		IS1	IS
ISEc23		IS66	IS
ISCfr14		IS66	IS
ISLad6	IS1111	IS110	IS
ISEc81	IS1111	IS110	IS
ISPrre1	IS3	IS3	IS
ISLad1	IS3	IS3	IS
ISEc14	IS51	IS3	IS
IS1006		IS6	IS
ISEc16	IS3	IS3	IS
ISSpr2	IS407	IS3	IS
MITEEc1		IS630	MITE
IS21		IS21	IS
ISEc52	IS3	IS3	IS
ISSen15		IS6	IS
ISKpn4	IS1111	IS110	IS
ISSfl9	IS10	IS4	IS
ISEhe3	IS51	IS3	IS
ISEc20		IS110	IS
Tn4656		Tn3	Tn
ISPa110	IS150	IS3	IS
IS30		IS30	IS
ISEcl6		IS66	IS
ISSen8		IS21	IS
IS679		IS66	IS
ISSpu2		IS630	IS
ISPlge2		IS21	IS
ISEcl3	IS903	IS5	IS
GIE492			IME
ISKpn37	IS3	IS3	IS
ISEc51	ISAzba1	ISKra4	IS
ISKpn8	IS150	IS3	IS
ISAba1	IS10	IS4	IS
ISSen14		IS630	IS
ISShdy4		IS66	IS
ISEc9		IS1380	IS
ISUnCu1	IS1111	IS110	IS
ISRor2	ISPlu15	ISNCY	IS
ISSfl4		IS110	IS
Tn1000		Tn3	Tn
ISEc29	IS10	IS4	IS
IS1133	IS3	IS3	IS
ISKox3		ISL3	IS
ISCfr1		IS1182	IS
ISEch13		IS110	IS
ISEc21		IS110	IS
ISKpn34	IS407	IS3	IS
ISCfr4		IS30	IS
ISRor7		Tn3	IS
ISPeat2	IS3	IS3	IS
ISSen6	IS605	IS200/IS605	IS
IS609	IS605	IS200/IS605	IS
ISKpn18	IS3	IS3	IS
ISKpn41	IS1341	IS200/IS605	IS
ISPeat1		IS630	IS
IS5	IS5	IS5	IS
ISPlu13		IS110	IS
ISSfl3		IS66	IS
ISPrst3	IS427	IS5	IS
ISEch5	IS200	IS200/IS605	IS
ISKpn42		IS110	IS
ISKpn31		ISAs1	IS
ISEc38		ISL3	IS
ISEc10		IS21	IS
ISSm1	IS1111	IS110	IS
Tn5403			Tn
ISEc5		ISAs1	IS
ISKpn24		IS66	IS
ISEic2		IS256	IS
ISKpn40	IS150	IS3	IS
Tn1721			Tn
ISEc48	IS2	IS3	IS
ISLead2		ISAs1	IS
Tn2		Tn3	Tn
ISEc8		IS66	IS
ISKpn28		IS481	IS
Tn6196			Tn
ISEc41	IS605	IS200/IS605	IS
ISEc12		IS21	IS
MITEYpe1		IS630	MITE
ISEc39		IS256	IS
ISYps1		IS6	IS
ISEc78		IS66	IS
ISSm3		IS110	IS
IS911	IS3	IS3	IS
ISKpn60		IS110	IS
ISEc83		IS66	IS
ISEc11	IS1111	IS110	IS
ISAs26	IS605	IS200/IS605	IS
ISSen13	ISAba32	IS1202	IS
ISKpn12	IS427	IS5	IS
ISEc31	IS3	IS3	IS
ISEc43		IS66	IS
ISSen1	IS3	IS3	IS
ISEcl1	IS2	IS3	IS
ISKox1		IS66	IS
ISEsa2		IS110	IS
ISKpn47		IS256	IS
ISSpu18		IS481	IS
IS2	IS2	IS3	IS
ISKpn27		IS481	IS
ISKpn1	IS150	IS3	IS
ISYps7		IS1	IS
ISKpn38	IS150	IS3	IS
ISEc13	IS50	IS4	IS
ISEc49		IS66	IS
IS682		IS66	IS
ISEch12	IS407	IS3	IS
ISEc62		IS21	IS
ISEc46	IS605	IS200/IS605	IS
ISEc15	IS51	IS3	IS
ISUnCu2	IS5	IS5	IS
ISKpn20	IS407	IS3	IS
ISKpn14		IS1	IS
ISEc25	IS51	IS3	IS
ISEc68	IS5	IS5	IS
ISEc59		IS6	IS
ISSty2	IS3	IS3	IS
ISEc32		IS110	IS
Tn3411			compTn
Tn801		Tn3	Tn
IS100		IS21	IS
IS26		IS6	IS
ISCfr6	IS3	IS3	IS
ISEch7		IS30	IS
ISEch14	IS150	IS3	IS
ISCfr13		IS110	IS
IS421	IS231	IS4	IS
ISEc22		IS66	IS
ISPlge3	IS150	IS3	IS
ISPa38		Tn3	IS
ICEEcIHE3034-1			ICE
IS200	IS200	IS200/IS605	IS
ISKpn74	IS903	IS5	IS
ISKpn53	IS407	IS3	IS
ISShdy2		IS66	IS
ISEc60	IS10	IS4	IS
ISSfl8	IS1111	IS110	IS
IS903	IS903	IS5	IS
ISSen9		IS1	IS
ISEc26		ISAs1	IS
ISEc30		IS1	IS
ISEch2	IS150	IS3	IS
ISAs17	IS2	IS3	IS
ISKpn19	ISAzba1	ISKra4	IS
ISSfl10	IS3	IS3	IS
ISEc53		ISL3	IS
ISEc17	IS3	IS3	IS
ISLad2	ISAba32	IS1202	IS
ISApu1	ISH8	IS4	IS
ISEc37		IS91	IS
ISEc1		ISAs1	IS
ISEc33		IS630	IS
ISKpn6		IS1182	IS
ISSbo1		IS91	IS
GIsul2			IME
ISRor3	ISPlu15	ISNCY	IS
ISEc24	IS51	IS3	IS
ISEch11		IS110	IS
ISVsa5	IS10	IS4	IS
ISSba14		Tn3	IS
ISPpu12		ISL3	IS
ISKpn33		IS66	IS
ISEc19		IS481	IS
IS629	IS51	IS3	IS
IS630		IS630	IS
ISSde5		IS256	IS
ISKpn43	IS1111	IS110	IS
ISKpn26	IS5	IS5	IS
ISEc35	IS903	IS5	IS
ISVsa3		IS91	IS
MITEKpn1	IS5	IS5	MITE
ISEc45	IS1111	IS110	IS
