# Supplementary material for: Investigation of mobile genetic elements and their association with antibiotic resistance genes in clinical pathogens worldwide
Source: PLoS One. 2025 Aug 18;20(8):e0330304. doi: 10.1371/journal.pone.0330304 (PMC12360581; doi:10.1371/journal.pone.0330304)
Supplement: S4 Appendix — (XLSX) [file pone.0330304.s004.xlsx]

## Sheet: Species
MGE name	group	Family	MGE type	Confined to	found_in_species	found_in_genus	found_in_family	found_in_order	found_in_class	found_in_phylum	found_in_superkingdom
IS1071		Tn3	IS	species	Pseudomonas aeruginosa
ISPa41	IS5	IS5	IS	species	Pseudomonas aeruginosa
ISPa6		ISNCY	IS	species	Pseudomonas aeruginosa
ISPa1		ISNCY	IS	species	Pseudomonas aeruginosa
ISPa32	IS407	IS3	IS	species	Pseudomonas aeruginosa
IS222	IS3	IS3	IS	species	Pseudomonas aeruginosa
ISPa2		ISNCY	IS	species	Pseudomonas aeruginosa
Tn4661			Tn	species	Pseudomonas aeruginosa
ISPa131	ISAba32	IS1202	IS	species	Pseudomonas aeruginosa
ISPa97		IS66	IS	species	Pseudomonas aeruginosa
ISEfa17		ISL3	IS	species	Enterococcus faecium
ISEfa5		ISL3	IS	species	Enterococcus faecium
IS16		IS256	IS	species	Enterococcus faecium
ISLmo11	IS150	IS3	IS	species	Enterococcus faecalis
ISCfr3	ISPlu15	ISNCY	IS	species	Enterobacter hormaechei
ISStma20	IS150	IS3	IS	species	Stenotrophomonas maltophilia
ICE(Tn4371)6041		Tn4371	ICE	species	Pseudomonas aeruginosa
ICEPm1			ICE	species	Proteus mirabilis
ISPa125		IS256	IS	species	Pseudomonas aeruginosa
ISPa7		IS1182	IS	species	Pseudomonas aeruginosa
ISPa121	IS3	IS3	IS	species	Pseudomonas aeruginosa
ISPa94		IS1182	IS	species	Pseudomonas aeruginosa
ISPa57	IS3	IS3	IS	species	Pseudomonas aeruginosa
ISPa67	IS427	IS5	IS	species	Pseudomonas aeruginosa
ISPa120		IS66	IS	species	Pseudomonas aeruginosa
ISPa127	IS3	IS3	IS	species	Pseudomonas aeruginosa
Tn6207			Tn	species	Acinetobacter baumannii
ISAba24		IS66	IS	species	Acinetobacter baumannii
CIME_A909_rplL			CIME	species	Streptococcus agalactiae
ISSag9		IS30	IS	species	Streptococcus agalactiae
ISPsy29	IS51	IS3	IS	species	Pseudomonas aeruginosa
ISPa37		IS30	IS	species	Pseudomonas aeruginosa
ISSpi4	IS3	IS3	IS	species	Providencia stuartii
ISEfm2		IS256	IS	species	Enterococcus faecium
ISEfa4	IS605	IS200/IS605	IS	species	Enterococcus faecium
ISEfa12		IS1182	IS	species	Enterococcus faecium
Tn5406			Tn	species	Staphylococcus epidermidis
ISPa11	IS1111	IS110	IS	species	Pseudomonas aeruginosa
ISSpy1	IS3	IS3	IS	species	Streptococcus pyogenes
ISEc40		IS630	IS	species	Escherichia coli
ISPsp2		ISL3	IS	species	Pseudomonas aeruginosa
ISLmo21	IS3	IS3	IS	species	Enterococcus faecium
ISS1A		IS6	IS	species	Enterococcus faecium
ISEc1		ISAs1	IS	species	Escherichia coli
ISEc5		ISAs1	IS	species	Escherichia coli
ISEc26		ISAs1	IS	species	Escherichia coli
ISKpn37	IS3	IS3	IS	species	Escherichia coli
IS21		IS21	IS	species	Escherichia coli
ISEch14	IS150	IS3	IS	species	Escherichia coli
ISSpn5		IS1380	IS	species	Streptococcus pneumoniae
ISEc48	IS2	IS3	IS	species	Escherichia coli
ISShdy2		IS66	IS	species	Escherichia coli
ISPst2		ISL3	IS	species	Escherichia coli
ISEc47		IS66	IS	species	Escherichia coli
ISPeat1		IS630	IS	species	Escherichia coli
Tn5053			Tn	species	Pseudomonas aeruginosa
ISUnCu4		IS30	IS	species	Pseudomonas aeruginosa
ISPst7	IS5	IS5	IS	species	Pseudomonas aeruginosa
ISEfa11		ISL3	IS	species	Enterococcus faecium
Tn6350			Tn	species	Pseudomonas aeruginosa
ISPsko1		IS66	IS	species	Pseudomonas aeruginosa
Tn4371		Tn4371	ICE	species	Pseudomonas aeruginosa
ISPpu17		IS30	IS	species	Pseudomonas aeruginosa
ISEc53		ISL3	IS	species	Escherichia coli
ISEc20		IS110	IS	species	Escherichia coli
ISSm1	IS1111	IS110	IS	species	Escherichia coli
ISEc41	IS605	IS200/IS605	IS	species	Escherichia coli
IS682		IS66	IS	species	Escherichia coli
ISEc49		IS66	IS	species	Escherichia coli
Tn4380			Tn	species	Pseudomonas aeruginosa
ISPa45	IS4	IS4	IS	species	Pseudomonas aeruginosa
ISStma12		IS481	IS	species	Stenotrophomonas maltophilia
ISStma1		IS481	IS	species	Stenotrophomonas maltophilia
ISStma6		IS110	IS	species	Stenotrophomonas maltophilia
ISPels1	ISPna2	IS1595	IS	species	Burkholderia cenocepacia
ISRso7		IS256	IS	species	Burkholderia cenocepacia
ISPfa1	IS1111	IS110	IS	species	Burkholderia cenocepacia
ISBmu1		IS21	IS	species	Burkholderia cenocepacia
ISBcen28		IS21	IS	species	Burkholderia cenocepacia
ISBuph1	IS427	IS5	IS	species	Burkholderia cenocepacia
ISEf1		IS256	IS	species	Enterococcus faecium
ISPa5		ISNCY	IS	species	Pseudomonas aeruginosa
ISPa86	IS3	IS3	IS	species	Pseudomonas aeruginosa
ISCaq1	IS903	IS5	IS	species	Comamonas kerstersii
2096-RD.1		10270-RD.1	ICE	species	Streptococcus pyogenes
ISHpa1	IS1016	IS1595	IS	species	Haemophilus influenzae
ISPen2	IS51	IS3	IS	species	Pseudomonas aeruginosa
6180-RD.0		10270-RD.1	ICE	species	Streptococcus pyogenes
ISSeq3	IS150	IS3	IS	species	Streptococcus pyogenes
ISPmo1		IS1182	IS	species	Pseudomonas aeruginosa
ISHps4	IS1016	IS1595	IS	species	Haemophilus influenzae
ISEnfa3	IS150	IS3	IS	species	Enterococcus faecium
TnGBS2.3			ICE	species	Streptococcus agalactiae
ISYpe1	IS407	IS3	IS	species	Morganella morganii
ICESdy12394-1		ICESa2603	ICE	species	Streptococcus dysgalactiae
Tn5563		Tn3	Tn	species	Pseudomonas aeruginosa
10750-RD.1		10270-RD.1	ICE	species	Streptococcus pyogenes
ISEc59		IS6	IS	species	Proteus mirabilis
ISStes1	IS5	IS5	IS	species	Stenotrophomonas maltophilia
ISStma7		IS110	IS	species	Stenotrophomonas maltophilia
ISStma2	IS150	IS3	IS	species	Stenotrophomonas maltophilia
ISAcsp12	IS3	IS3	IS	species	Acinetobacter baumannii
ISKpn1	IS150	IS3	IS	species	Klebsiella pneumoniae
ISSau8		ISL3	IS	species	Staphylococcus aureus
ISYps7		IS1	IS	species	Klebsiella pneumoniae
GIE492			IME	species	Klebsiella pneumoniae
ISEc35	IS903	IS5	IS	species	Escherichia coli
ISAba45	IS150	IS3	IS	species	Acinetobacter baumannii
ISPal1	IS427	IS5	IS	species	Pseudomonas aeruginosa
ISPa1328		IS256	IS	species	Pseudomonas aeruginosa
ISNme1		IS5	IS	species	Neisseria subflava
ISSsu13		ISL3	IS	species	Streptococcus anginosus
ISStan1		IS30	IS	species	Streptococcus anginosus
ISPa4		ISNCY	IS	species	Pseudomonas aeruginosa
ISPa22		IS1182	IS	species	Pseudomonas aeruginosa
ISCro3		IS4	IS	species	Escherichia coli
ISEae2	IS2	IS3	IS	species	Escherichia coli
ISEcB1	IS150	IS3	IS	species	Escherichia coli
ISEc43		IS66	IS	species	Escherichia coli
CIME_Nem_rpmG			CIME	species	Streptococcus agalactiae
ISSau1		IS30	IS	species	Staphylococcus aureus
ISSau3		IS1182	IS	species	Staphylococcus aureus
Tn6944			Tn	species	Streptococcus dysgalactiae
ISSso4		IS21	IS	species	Escherichia coli
ISEc45	IS1111	IS110	IS	species	Escherichia coli
IS100		IS21	IS	species	Escherichia coli
ISPpu23		IS21	IS	species	Pseudomonas aeruginosa
ISBrsa1	IS3	IS3	IS	species	Escherichia coli
ISPen1	IS4	IS4	IS	species	Pseudomonas aeruginosa
ISPlu5	IS200	IS200/IS605	IS	species	Proteus mirabilis
ISBf1		IS21	IS	species	Bacteroides fragilis
ISSbo1		IS91	IS	species	Escherichia coli
ISBf2		IS21	IS	species	Bacteroides fragilis
ISKpn41	IS1341	IS200/IS605	IS	species	Klebsiella pneumoniae
ISEc11	IS1111	IS110	IS	species	Escherichia coli
IS679		IS66	IS	species	Escherichia coli
ICESGB76			ICE	species	Streptococcus intermedius
ISAzvi4	IS1111	IS110	IS	species	Pseudomonas aeruginosa
ISBth14	IS1341	IS200/IS605	IS	species	Bacillus cereus
ISBce3	IS605	IS200/IS605	IS	species	Bacillus cereus
ISBce16		IS21	IS	species	Bacillus cereus
ISBce5	IS231	IS4	IS	species	Bacillus cereus
ISBce19	IS150	IS3	IS	species	Bacillus cereus
ISPa1635	IS4	IS4	IS	species	Pseudomonas aeruginosa
ISCx1		ISL3	IS	species	Corynebacterium striatum
ISLmo4		IS6	IS	species	Enterococcus gallinarum
ISPa60		ISAs1	IS	species	Enterobacter hormaechei
ISVa15		IS630	IS	species	Enterobacter hormaechei
ISCef5		IS6	IS	species	Corynebacterium striatum
ISPa108		IS21	IS	species	Pseudomonas aeruginosa
ISPa95	IS5	IS5	IS	species	Pseudomonas aeruginosa
ISPxasp1	IS51	IS3	IS	species	Pseudomonas aeruginosa
ISPa100	IS5	IS5	IS	species	Pseudomonas aeruginosa
ISAeca1		IS30	IS	species	Proteus mirabilis
ISKpn13	IS5	IS5	IS	species	Proteus mirabilis
Tn6018			Tn	species	Acinetobacter baumannii
ICEPmiUSA1		SXT/R391	ICE	species	Proteus mirabilis
MITEAeme1	IS4	IS4	MITE	species	Aeromonas caviae
ISAba4		IS982	IS	species	Acinetobacter baumannii
ISEc15	IS51	IS3	IS	species	Klebsiella pneumoniae
ISEc83		IS66	IS	species	Escherichia coli
ISPa122		IS66	IS	species	Pseudomonas aeruginosa
Tn502			Tn	species	Pseudomonas aeruginosa
ISLmo3		IS6	IS	species	Enterococcus faecium
ISSmu2		ISL3	IS	species	Streptococcus salivarius
ISRel12		IS481	IS	species	Acinetobacter pittii
ISApi1	IS3	IS3	IS	species	Acinetobacter pittii
ISPa126	IS3	IS3	IS	species	Pseudomonas aeruginosa
ISBmu3		IS21	IS	species	Burkholderia cenocepacia
ISBcen20	IS427	IS5	IS	species	Burkholderia cenocepacia
ISBcen27	ISAba32	IS1202	IS	species	Burkholderia cenocepacia
ISBmu23	IS5	IS5	IS	species	Burkholderia cenocepacia
ISBce15	IS150	IS3	IS	species	Bacillus cereus
ISBce14		IS3	IS	species	Bacillus cereus
ISBth17	IS1341	IS200/IS605	IS	species	Bacillus cereus
ISPa123	IS407	IS3	IS	species	Achromobacter xylosoxidans
Tn4352			compTn	species	Morganella morganii
ISEc86	IS150	IS3	IS	species	Escherichia coli
ISSfl3		IS66	IS	species	Escherichia coli
ISJp4	IS427	IS5	IS	species	Pseudomonas aeruginosa
Tn5501		Tn3	Tn	species	Pseudomonas aeruginosa
ISRta2		IS256	IS	species	Achromobacter xylosoxidans
Tn1013			Tn	species	Pseudomonas aeruginosa
Tn6022			Tn	species	Acinetobacter baumannii
ISAba61		ISL3	IS	species	Acinetobacter baumannii
ISEhe2	IS427	IS5	IS	species	Klebsiella pneumoniae
ISNme4	IS1016	IS1595	IS	species	Neisseria gonorrhoeae
ISKki2	IS1016	IS1595	IS	species	Neisseria gonorrhoeae
ISNgo3		IS110	IS	species	Neisseria gonorrhoeae
ISNg1	IS150	IS3	IS	species	Neisseria gonorrhoeae
ISSfl1	IS10	IS4	IS	species	Shigella flexneri
ISSfl9	IS10	IS4	IS	species	Shigella flexneri
ISAba49		IS66	IS	species	Acinetobacter baumannii
Tn6135			Tn	species	Klebsiella aerogenes
ISKpn18	IS3	IS3	IS	species	Klebsiella pneumoniae
IS640		IS21	IS	species	Escherichia coli
ISAcpa1	IS1016	IS1595	IS	species	Acinetobacter haemolyticus
ISPa99	IS10	IS4	IS	species	Proteus mirabilis
ISPar1	IS3	IS3	IS	species	Acinetobacter baumannii
MGIVflInd1			IME	species	Morganella morganii
ISAlw1	IS903	IS5	IS	species	Acinetobacter baumannii
ISCgl1		IS481	IS	species	Pseudomonas aeruginosa
ISPa40		Tn3	IS	species	Pseudomonas aeruginosa
ICEEcIHE3034-1			ICE	species	Escherichia coli
ISPa79	IS150	IS3	IS	species	Pseudomonas aeruginosa
ISPsy5		IS66	IS	species	Pseudomonas aeruginosa
ISPa103		IS256	IS	species	Pseudomonas aeruginosa

## Sheet: Genus
MGE name	group	Family	MGE type	Confined to	found_in_species	found_in_genus	found_in_family	found_in_order	found_in_class	found_in_phylum	found_in_superkingdom
ISPst8	IS427	IS5	IS	genus	Pseudomonas aeruginosa, Pseudomonas otitidis	Pseudomonas
ISLgar5		IS256	IS	genus	Enterococcus faecium, Enterococcus faecalis	Enterococcus
ISEfa13		IS256	IS	genus	Enterococcus faecium, Enterococcus avium, Enterococcus faecalis, Enterococcus hirae	Enterococcus
ISEnfa4		IS256	IS	genus	Enterococcus faecium, Enterococcus faecalis	Enterococcus
ISEfm1		IS982	IS	genus	Enterococcus faecalis, Enterococcus faecium, Enterococcus gallinarum, Enterococcus hirae	Enterococcus
ISEnfa1		IS6	IS	genus	Enterococcus faecalis, Enterococcus faecium	Enterococcus
ISSep3	IS200	IS200/IS605	IS	genus	Staphylococcus epidermidis, Staphylococcus haemolyticus, Staphylococcus lugdunensis, Staphylococcus aureus, Staphylococcus cohnii	Staphylococcus
ISSau4	IS150	IS3	IS	genus	Staphylococcus epidermidis, Staphylococcus haemolyticus, Staphylococcus hominis, Staphylococcus saprophyticus, Staphylococcus aureus, Staphylococcus pseudintermedius	Staphylococcus
ISEfa18		IS66	IS	genus	Enterococcus faecium, Enterococcus faecalis	Enterococcus
ISAba22	IS3	IS3	IS	genus	Acinetobacter baumannii, Acinetobacter pittii, Acinetobacter johnsonii, Acinetobacter schindleri	Acinetobacter
ISAba17		IS66	IS	genus	Acinetobacter baumannii, Acinetobacter ursingii, Acinetobacter indicus, Acinetobacter lwoffii, Acinetobacter johnsonii	Acinetobacter
ISAba26		IS256	IS	genus	Acinetobacter baumannii, Acinetobacter nosocomialis	Acinetobacter
ISSag5	IS150	IS3	IS	genus	Streptococcus agalactiae, Streptococcus pyogenes, Streptococcus dysgalactiae	Streptococcus
ISSpl1	IS150	IS3	IS	genus	Streptococcus agalactiae, Streptococcus pasteurianus, Streptococcus gallolyticus	Streptococcus
ISSag3		IS30	IS	genus	Streptococcus agalactiae, Streptococcus dysgalactiae	Streptococcus
ISStin5	IS150	IS3	IS	genus	Streptococcus agalactiae, Streptococcus dysgalactiae, Streptococcus anginosus, Streptococcus oralis	Streptococcus
ISSpn7	ISL2	IS5	IS	genus	Streptococcus agalactiae, Streptococcus pneumoniae	Streptococcus
IS1062		IS30	IS	genus	Enterococcus faecium, Enterococcus hirae, Enterococcus faecalis	Enterococcus
ISEfa7		IS1182	IS	genus	Enterococcus faecium, Enterococcus hirae	Enterococcus
ISS1N		IS6	IS	genus	Enterococcus faecium, Enterococcus faecalis	Enterococcus
Tn5404			Tn	genus	Staphylococcus haemolyticus, Staphylococcus aureus	Staphylococcus
ISSha1		ISL3	IS	genus	Staphylococcus hominis, Staphylococcus epidermidis, Staphylococcus haemolyticus	Staphylococcus
ISSep1		IS1182	IS	genus	Staphylococcus hominis, Staphylococcus saprophyticus, Staphylococcus epidermidis, Staphylococcus haemolyticus, Staphylococcus capitis, Staphylococcus aureus	Staphylococcus
ISSpn1	IS3	IS3	IS	genus	Streptococcus pneumoniae, Streptococcus agalactiae, Streptococcus pyogenes, Streptococcus anginosus, Streptococcus suis, Streptococcus dysgalactiae, Streptococcus sanguinis, Streptococcus pasteurianus, Streptococcus oralis, Streptococcus parasanguinis	Streptococcus
ISSpn14		ISL3	IS	genus	Streptococcus pneumoniae, Streptococcus anginosus, Streptococcus agalactiae	Streptococcus
ISSsu3		IS630	IS	genus	Streptococcus pneumoniae, Streptococcus suis	Streptococcus
ISSag2	IS150	IS3	IS	genus	Streptococcus agalactiae, Streptococcus dysgalactiae	Streptococcus
ISVsa11	IS3	IS3	IS	genus	Escherichia coli, Escherichia marmotae	Escherichia
ISSpn2		IS630	IS	genus	Streptococcus pneumoniae, Streptococcus oralis	Streptococcus
ISSpn4	IS150	IS3	IS	genus	Streptococcus pneumoniae, Streptococcus anginosus	Streptococcus
ISEfa16		IS110	IS	genus	Enterococcus faecium, Enterococcus avium, Enterococcus faecalis	Enterococcus
ISEfa10	IS150	IS3	IS	genus	Enterococcus faecium, Enterococcus avium	Enterococcus
ISEc13	IS50	IS4	IS	genus	Escherichia coli, Escherichia marmotae	Escherichia
ISLmo7		IS21	IS	genus	Enterococcus avium, Enterococcus gallinarum, Enterococcus faecium	Enterococcus
ISSag11		IS256	IS	genus	Streptococcus agalactiae, Streptococcus dysgalactiae	Streptococcus
ISSa4		IS982	IS	genus	Streptococcus agalactiae, Streptococcus dysgalactiae	Streptococcus
ISSag8		IS1182	IS	genus	Streptococcus pyogenes, Streptococcus anginosus, Streptococcus pasteurianus	Streptococcus
ISSpy2		IS982	IS	genus	Streptococcus pyogenes, Streptococcus dysgalactiae, Streptococcus anginosus	Streptococcus
ISSpn8		IS30	IS	genus	Streptococcus pneumoniae, Streptococcus suis	Streptococcus
ISSdy2	IS150	IS3	IS	genus	Streptococcus pyogenes, Streptococcus dysgalactiae	Streptococcus
ISSlu1		IS30	IS	genus	Streptococcus pasteurianus, Streptococcus salivarius	Streptococcus
ISSsu7		IS110	IS	genus	Streptococcus pasteurianus, Streptococcus suis, Streptococcus anginosus	Streptococcus
ISStin2		IS30	IS	genus	Streptococcus pyogenes, Streptococcus dysgalactiae, Streptococcus agalactiae	Streptococcus
ISKpn49		IS66	IS	genus	Klebsiella quasipneumoniae, Klebsiella pneumoniae	Klebsiella
ISCfr4		IS30	IS	genus	Klebsiella pneumoniae, Klebsiella aerogenes, Klebsiella oxytoca, Klebsiella michiganensis	Klebsiella
ISAba19	IS51	IS3	IS	genus	Acinetobacter baumannii, Acinetobacter junii, Acinetobacter ursingii	Acinetobacter
ISAlw14	ISL2	IS5	IS	genus	Acinetobacter baumannii, Acinetobacter pittii, Acinetobacter indicus, Acinetobacter lwoffii, Acinetobacter junii, Acinetobacter johnsonii, Acinetobacter schindleri	Acinetobacter
ISAha3	IS903	IS5	IS	genus	Acinetobacter baumannii, Acinetobacter ursingii, Acinetobacter bereziniae, Acinetobacter indicus, Acinetobacter junii	Acinetobacter
ISAba59	IS903	IS5	IS	genus	Acinetobacter baumannii, Acinetobacter nosocomialis, Acinetobacter ursingii, Acinetobacter indicus, Acinetobacter lwoffii, Acinetobacter pittii, Acinetobacter schindleri	Acinetobacter
ISAba40	IS903	IS5	IS	genus	Acinetobacter baumannii, Acinetobacter haemolyticus	Acinetobacter
ISAba33	IS10	IS4	IS	genus	Acinetobacter baumannii, Acinetobacter junii, Acinetobacter nosocomialis	Acinetobacter
ISAbe18	IS4Sa	IS4	IS	genus	Acinetobacter baumannii, Acinetobacter lwoffii, Acinetobacter johnsonii	Acinetobacter
ISAba53	IS903	IS5	IS	genus	Acinetobacter baumannii, Acinetobacter pittii	Acinetobacter
ISAlw25		IS1	IS	genus	Acinetobacter baumannii, Acinetobacter pittii, Acinetobacter johnsonii, Acinetobacter schindleri	Acinetobacter
IS1007		IS6	IS	genus	Acinetobacter baumannii, Acinetobacter nosocomialis, Acinetobacter lwoffii	Acinetobacter
ISSau5		IS30	IS	genus	Staphylococcus aureus, Staphylococcus argenteus	Staphylococcus
Tn552			Tn	genus	Staphylococcus aureus, Staphylococcus pseudintermedius, Staphylococcus haemolyticus, Staphylococcus lugdunensis, Staphylococcus epidermidis	Staphylococcus
ISPlge4	IS1111	IS110	IS	genus	Klebsiella pneumoniae, Klebsiella variicola	Klebsiella
ISEc19		IS481	IS	genus	Enterobacter cloacae, Enterobacter kobei, Enterobacter hormaechei	Enterobacter
ISPan1	IS903	IS5	IS	genus	Klebsiella pneumoniae, Klebsiella michiganensis, Klebsiella variicola	Klebsiella
ISAso2	ISAba32	IS1202	IS	genus	Acinetobacter baumannii, Acinetobacter indicus, Acinetobacter pittii	Acinetobacter
ISAba7	IS903	IS5	IS	genus	Acinetobacter baumannii, Acinetobacter indicus, Acinetobacter schindleri	Acinetobacter
IS1008		IS6	IS	genus	Acinetobacter baumannii, Acinetobacter ursingii	Acinetobacter
ISPa14		IS1	IS	genus	Acinetobacter baumannii, Acinetobacter ursingii, Acinetobacter pittii, Acinetobacter lwoffii	Acinetobacter
ISYps1		IS6	IS	genus	Klebsiella variicola, Klebsiella michiganensis	Klebsiella
ISSsu6		ISL3	IS	genus	Streptococcus anginosus, Streptococcus suis	Streptococcus
ISSeq1		ISL3	IS	genus	Streptococcus anginosus, Streptococcus sanguinis, Streptococcus parasanguinis	Streptococcus
ISAba31	IS427	IS5	IS	genus	Acinetobacter baumannii, Acinetobacter junii, Acinetobacter nosocomialis, Acinetobacter pittii, Acinetobacter ursingii, Acinetobacter lwoffii, Acinetobacter schindleri	Acinetobacter
ISAlw2		IS1	IS	genus	Acinetobacter baumannii, Acinetobacter pittii, Acinetobacter lwoffii	Acinetobacter
ISAba44		IS630	IS	genus	Acinetobacter baumannii, Acinetobacter ursingii, Acinetobacter indicus, Acinetobacter lwoffii, Acinetobacter johnsonii	Acinetobacter
ISAba13	IS903	IS5	IS	genus	Acinetobacter baumannii, Acinetobacter pittii	Acinetobacter
ISAba62	IS903	IS5	IS	genus	Acinetobacter baumannii, Acinetobacter indicus	Acinetobacter
ISAba66	IS51	IS3	IS	genus	Acinetobacter baumannii, Acinetobacter indicus, Acinetobacter johnsonii	Acinetobacter
ISAba27	ISL2	IS5	IS	genus	Acinetobacter baumannii, Acinetobacter junii, Acinetobacter nosocomialis, Acinetobacter ursingii, Acinetobacter indicus, Acinetobacter lwoffii	Acinetobacter
ISAcra1	IS1016	IS1595	IS	genus	Acinetobacter junii, Acinetobacter johnsonii	Acinetobacter
ISAjo3	IS407	IS3	IS	genus	Acinetobacter junii, Acinetobacter nosocomialis, Acinetobacter indicus, Acinetobacter schindleri	Acinetobacter
ISAba8		IS21	IS	genus	Acinetobacter junii, Acinetobacter baumannii, Acinetobacter lwoffii	Acinetobacter
ISAcsp3	IS3	IS3	IS	genus	Acinetobacter junii, Acinetobacter ursingii, Acinetobacter haemolyticus	Acinetobacter
ISSau2	IS150	IS3	IS	genus	Staphylococcus aureus, Staphylococcus haemolyticus	Staphylococcus
ISLgar1	IS150	IS3	IS	genus	Streptococcus dysgalactiae, Streptococcus pasteurianus	Streptococcus
ISStin8		IS1182	IS	genus	Streptococcus gallolyticus, Streptococcus pasteurianus	Streptococcus
ISAs19		IS481	IS	genus	Aeromonas veronii, Aeromonas caviae	Aeromonas
ISAs31	IS3	IS3	IS	genus	Aeromonas veronii, Aeromonas caviae	Aeromonas
ISBf5		IS1182	IS	genus	Bacteroides fragilis, Bacteroides xylanisolvens	Bacteroides
ISStin9		IS30	IS	genus	Streptococcus pyogenes, Streptococcus pasteurianus	Streptococcus
ISStin10	IS200	IS200/IS605	IS	genus	Streptococcus sanguinis, Streptococcus dysgalactiae, Streptococcus parasanguinis	Streptococcus
Tn2009			Tn	genus	Streptococcus sanguinis, Streptococcus salivarius, Streptococcus oralis, Streptococcus pneumoniae, Streptococcus parasanguinis	Streptococcus
ISSep2		IS110	IS	genus	Staphylococcus argenteus, Staphylococcus epidermidis, Staphylococcus cohnii, Staphylococcus aureus	Staphylococcus
IS199	IS150	IS3	IS	genus	Streptococcus pasteurianus, Streptococcus dysgalactiae	Streptococcus
ISLmo13		IS6	IS	genus	Enterococcus gallinarum, Enterococcus faecalis	Enterococcus
ISSgsp1		IS66	IS	genus	Enterobacter hormaechei, Enterobacter cloacae	Enterobacter
ISOur1		IS6	IS	genus	Acinetobacter baumannii, Acinetobacter lwoffii	Acinetobacter
ISAlw23	IS51	IS3	IS	genus	Acinetobacter baumannii, Acinetobacter junii	Acinetobacter
ISAlw15	ISL2	IS5	IS	genus	Acinetobacter baumannii, Acinetobacter pittii, Acinetobacter johnsonii	Acinetobacter
ISAba10	IS903	IS5	IS	genus	Acinetobacter baumannii, Acinetobacter pittii, Acinetobacter lwoffii, Acinetobacter schindleri	Acinetobacter
ISAlw26	IS3	IS3	IS	genus	Acinetobacter baumannii, Acinetobacter nosocomialis, Acinetobacter pittii, Acinetobacter junii, Acinetobacter schindleri	Acinetobacter
ISAba34	IS51	IS3	IS	genus	Acinetobacter baumannii, Acinetobacter pittii, Acinetobacter lwoffii	Acinetobacter
ISAcsp2		IS982	IS	genus	Acinetobacter baumannii, Acinetobacter indicus, Acinetobacter lwoffii	Acinetobacter
ISAlw4	IS51	IS3	IS	genus	Acinetobacter pittii, Acinetobacter lwoffii, Acinetobacter baumannii, Acinetobacter johnsonii, Acinetobacter schindleri	Acinetobacter
ISPansp1	ISAba32	IS1202	IS	genus	Klebsiella michiganensis, Klebsiella variicola	Klebsiella
ISAbe13	IS427	IS5	IS	genus	Acinetobacter ursingii, Acinetobacter bereziniae	Acinetobacter
ISAlw22	ISAba32	IS1202	IS	genus	Acinetobacter ursingii, Acinetobacter johnsonii, Acinetobacter schindleri	Acinetobacter
Tn6551			Tn	genus	Acinetobacter indicus, Acinetobacter baumannii	Acinetobacter
ISAba2	IS51	IS3	IS	genus	Acinetobacter indicus, Acinetobacter junii	Acinetobacter
ISAba9		IS982	IS	genus	Acinetobacter junii, Acinetobacter lwoffii	Acinetobacter
ISAjo1	IS903	IS5	IS	genus	Acinetobacter lwoffii, Acinetobacter haemolyticus, Acinetobacter pittii, Acinetobacter johnsonii, Acinetobacter baumannii	Acinetobacter
ISAlw16		IS66	IS	genus	Acinetobacter lwoffii, Acinetobacter baumannii, Acinetobacter schindleri	Acinetobacter
ISAbe17	IS3	IS3	IS	genus	Acinetobacter lwoffii, Acinetobacter johnsonii	Acinetobacter
ISAlw8	IS50	IS4	IS	genus	Acinetobacter lwoffii, Acinetobacter johnsonii	Acinetobacter
ISAlw3		IS1	IS	genus	Acinetobacter lwoffii, Acinetobacter schindleri	Acinetobacter
ISSoEn2		IS256	IS	genus	Enterobacter hormaechei, Enterobacter asburiae	Enterobacter
ISAlw17		IS630	IS	genus	Acinetobacter baumannii, Acinetobacter schindleri	Acinetobacter

## Sheet: Family
MGE name	group	Family	MGE type	Confined to	found_in_species	found_in_genus	found_in_family	found_in_order	found_in_class	found_in_phylum	found_in_superkingdom
ISPlge3	IS150	IS3	IS	family	Enterobacter hormaechei, Klebsiella pneumoniae, Klebsiella variicola, Klebsiella michiganensis, Klebsiella quasipneumoniae	Enterobacter, Klebsiella	Enterobacteriaceae
MITEKpn1	IS5	IS5	MITE	family	Enterobacter hormaechei, Escherichia coli, Enterobacter roggenkampii	Enterobacter, Escherichia	Enterobacteriaceae
Tn1000		Tn3	Tn	family	Enterobacter hormaechei, Klebsiella quasipneumoniae, Escherichia coli, Enterobacter roggenkampii	Enterobacter, Klebsiella, Escherichia	Enterobacteriaceae
ISEal1	IS3	IS3	IS	family	Enterobacter hormaechei, Escherichia coli, Pluralibacter gergoviae	Enterobacter, Escherichia, Pluralibacter	Enterobacteriaceae
ISKpn74	IS903	IS5	IS	family	Enterobacter hormaechei, Klebsiella pneumoniae, Escherichia coli, Enterobacter roggenkampii, Klebsiella quasipneumoniae, Klebsiella michiganensis, Pluralibacter gergoviae, Citrobacter freundii, Klebsiella variicola, Enterobacter asburiae	Enterobacter, Klebsiella, Escherichia, Pluralibacter, Citrobacter	Enterobacteriaceae
ISYal1	IS407	IS3	IS	family	Proteus mirabilis, Providencia stuartii, Morganella morganii	Proteus, Providencia, Morganella	Morganellaceae
ISPpu35	IS51	IS3	IS	family	Pseudomonas aeruginosa, Pseudomonas stutzeri	Pseudomonas, Stutzerimonas	Pseudomonadaceae
HPI-ICEEh1		ICEKp1	ICE	family	Enterobacter hormaechei, Klebsiella pneumoniae, Escherichia coli, Enterobacter bugandensis	Enterobacter, Klebsiella, Escherichia	Enterobacteriaceae
ISEc75	IS1016	IS1595	IS	family	Providencia stuartii, Morganella morganii, Proteus mirabilis	Providencia, Morganella, Proteus	Morganellaceae
ISKpn19	ISAzba1	ISKra4	IS	family	Klebsiella michiganensis, Klebsiella quasipneumoniae, Klebsiella pneumoniae, Escherichia coli, Enterobacter hormaechei, Salmonella enterica, Klebsiella variicola, Klebsiella aerogenes	Klebsiella, Escherichia, Enterobacter, Salmonella	Enterobacteriaceae
ISKpn60		IS110	IS	family	Enterobacter hormaechei, Klebsiella quasipneumoniae, Klebsiella pneumoniae, Escherichia coli, Enterobacter roggenkampii, Klebsiella michiganensis, Klebsiella variicola, Pluralibacter gergoviae, Klebsiella oxytoca, Raoultella ornithinolytica	Enterobacter, Klebsiella, Escherichia, Pluralibacter, Raoultella	Enterobacteriaceae
IS2	IS2	IS3	IS	family	Enterobacter hormaechei, Escherichia coli, Enterobacter cloacae, Klebsiella pneumoniae, Klebsiella michiganensis, Salmonella enterica, Klebsiella aerogenes, Raoultella ornithinolytica	Enterobacter, Escherichia, Klebsiella, Salmonella, Raoultella	Enterobacteriaceae
ISSpu2		IS630	IS	family	Klebsiella aerogenes, Klebsiella pneumoniae, Enterobacter hormaechei, Klebsiella grimontii, Klebsiella michiganensis, Enterobacter cloacae	Klebsiella, Enterobacter	Enterobacteriaceae
ISEc42	IS1341	IS200/IS605	IS	family	Escherichia coli, Salmonella enterica, Raoultella ornithinolytica	Escherichia, Salmonella, Raoultella	Enterobacteriaceae
ISCro4		IS110	IS	family	Escherichia coli, Klebsiella pneumoniae, Enterobacter bugandensis	Escherichia, Klebsiella, Enterobacter	Enterobacteriaceae
IS4	IS4	IS4	IS	family	Escherichia coli, Klebsiella michiganensis	Escherichia, Klebsiella	Enterobacteriaceae
IS3411	IS51	IS3	IS	family	Escherichia coli, Salmonella enterica	Escherichia, Salmonella	Enterobacteriaceae
ISEc21		IS110	IS	family	Escherichia coli, Enterobacter hormaechei, Klebsiella pneumoniae	Escherichia, Enterobacter, Klebsiella	Enterobacteriaceae
ISSen8		IS21	IS	family	Escherichia coli, Klebsiella pneumoniae, Klebsiella variicola, Salmonella enterica	Escherichia, Klebsiella, Salmonella	Enterobacteriaceae
ISLad6	IS1111	IS110	IS	family	Escherichia coli, Klebsiella quasipneumoniae, Klebsiella pneumoniae, Enterobacter cloacae, Klebsiella variicola, Klebsiella michiganensis, Citrobacter freundii, Enterobacter hormaechei, Enterobacter asburiae	Escherichia, Klebsiella, Enterobacter, Citrobacter	Enterobacteriaceae
ISKpn8	IS150	IS3	IS	family	Escherichia coli, Enterobacter hormaechei, Klebsiella pneumoniae, Klebsiella quasipneumoniae, Enterobacter cloacae, Enterobacter bugandensis, Enterobacter asburiae, Enterobacter roggenkampii	Escherichia, Enterobacter, Klebsiella	Enterobacteriaceae
ISEc38		ISL3	IS	family	Escherichia coli, Klebsiella pneumoniae, Enterobacter cloacae, Klebsiella variicola, Klebsiella michiganensis, Klebsiella quasipneumoniae, Enterobacter hormaechei, Salmonella enterica	Escherichia, Klebsiella, Enterobacter, Salmonella	Enterobacteriaceae
ISEsa1	ISTde1	IS1202	IS	family	Escherichia coli, Enterobacter cloacae, Enterobacter roggenkampii, Enterobacter hormaechei, Citrobacter braakii, Klebsiella michiganensis, Enterobacter bugandensis, Klebsiella pneumoniae	Escherichia, Enterobacter, Citrobacter, Klebsiella	Enterobacteriaceae
ISSen13	ISAba32	IS1202	IS	family	Escherichia coli, Klebsiella variicola, Raoultella ornithinolytica	Escherichia, Klebsiella, Raoultella	Enterobacteriaceae
ISRaq1	IS407	IS3	IS	family	Klebsiella aerogenes, Klebsiella pneumoniae, Enterobacter cloacae, Enterobacter hormaechei, Klebsiella quasipneumoniae, Klebsiella variicola	Klebsiella, Enterobacter	Enterobacteriaceae
ISKpn53	IS407	IS3	IS	family	Klebsiella aerogenes, Escherichia coli, Citrobacter koseri, Klebsiella pneumoniae	Klebsiella, Escherichia, Citrobacter	Enterobacteriaceae
ISPre1	IS5	IS5	IS	family	Citrobacter freundii, Klebsiella pneumoniae, Klebsiella oxytoca, Klebsiella michiganensis, Escherichia coli	Citrobacter, Klebsiella, Escherichia	Enterobacteriaceae
ISKpn43	IS1111	IS110	IS	family	Citrobacter freundii, Klebsiella pneumoniae, Klebsiella michiganensis, Klebsiella quasipneumoniae	Citrobacter, Klebsiella	Enterobacteriaceae
ISLad2	ISAba32	IS1202	IS	family	Citrobacter freundii, Enterobacter hormaechei, Klebsiella quasipneumoniae, Klebsiella pneumoniae, Enterobacter cloacae, Pluralibacter gergoviae, Klebsiella oxytoca, Klebsiella michiganensis, Enterobacter bugandensis, Enterobacter asburiae	Citrobacter, Enterobacter, Klebsiella, Pluralibacter	Enterobacteriaceae
ISKpn38	IS150	IS3	IS	family	Citrobacter freundii, Klebsiella quasipneumoniae, Klebsiella pneumoniae, Klebsiella variicola, Enterobacter roggenkampii, Citrobacter portucalensis, Enterobacter hormaechei, Escherichia coli, Klebsiella michiganensis, Pluralibacter gergoviae, Enterobacter cloacae	Citrobacter, Klebsiella, Enterobacter, Escherichia, Pluralibacter	Enterobacteriaceae
ISKpn28		IS481	IS	family	Citrobacter freundii, Escherichia coli, Klebsiella pneumoniae, Enterobacter cloacae, Klebsiella variicola, Klebsiella quasipneumoniae, Klebsiella michiganensis, Escherichia marmotae	Citrobacter, Escherichia, Klebsiella, Enterobacter	Enterobacteriaceae
ISEc78		IS66	IS	family	Citrobacter freundii, Escherichia coli, Enterobacter cloacae	Citrobacter, Escherichia, Enterobacter	Enterobacteriaceae
ISEc22		IS66	IS	family	Escherichia coli, Klebsiella pneumoniae, Klebsiella variicola, Klebsiella michiganensis	Escherichia, Klebsiella	Enterobacteriaceae
ISSen1	IS3	IS3	IS	family	Escherichia coli, Klebsiella aerogenes, Klebsiella pneumoniae, Salmonella enterica	Escherichia, Klebsiella, Salmonella	Enterobacteriaceae
ISEc8		IS66	IS	family	Escherichia coli, Citrobacter freundii, Shigella flexneri, Klebsiella pneumoniae	Escherichia, Citrobacter, Shigella, Klebsiella	Enterobacteriaceae
ISEc17	IS3	IS3	IS	family	Escherichia coli, Klebsiella quasipneumoniae, Klebsiella pneumoniae, Enterobacter roggenkampii	Escherichia, Klebsiella, Enterobacter	Enterobacteriaceae
ISPst3		IS21	IS	family	Pseudomonas aeruginosa, Pseudomonas stutzeri	Pseudomonas, Stutzerimonas	Pseudomonadaceae
ISPsp7		IS30	IS	family	Pseudomonas aeruginosa, Pseudomonas stutzeri	Pseudomonas, Stutzerimonas	Pseudomonadaceae
ISPst12		IS5	IS	family	Pseudomonas aeruginosa, Pseudomonas stutzeri	Pseudomonas, Stutzerimonas	Pseudomonadaceae
ISEc10		IS21	IS	family	Escherichia coli, Klebsiella pneumoniae	Escherichia, Klebsiella	Enterobacteriaceae
ISEc24	IS51	IS3	IS	family	Escherichia coli, Klebsiella pneumoniae	Escherichia, Klebsiella	Enterobacteriaceae
ISCro1		IS66	IS	family	Escherichia coli, Klebsiella pneumoniae, Klebsiella aerogenes	Escherichia, Klebsiella	Enterobacteriaceae
ISEc52	IS3	IS3	IS	family	Escherichia coli, Klebsiella pneumoniae, Enterobacter roggenkampii, Enterobacter hormaechei, Klebsiella variicola, Klebsiella quasipneumoniae	Escherichia, Klebsiella, Enterobacter	Enterobacteriaceae
ISCfr6	IS3	IS3	IS	family	Escherichia coli, Enterobacter hormaechei, Klebsiella oxytoca, Klebsiella pneumoniae, Klebsiella aerogenes, Enterobacter cloacae	Escherichia, Enterobacter, Klebsiella	Enterobacteriaceae
ISPre3		IS66	IS	family	Pseudomonas aeruginosa, Pseudomonas stutzeri	Pseudomonas, Stutzerimonas	Pseudomonadaceae
ISKpn14		IS1	IS	family	Klebsiella quasipneumoniae, Klebsiella pneumoniae, Escherichia coli, Klebsiella variicola, Klebsiella michiganensis, Salmonella enterica	Klebsiella, Escherichia, Salmonella	Enterobacteriaceae
ISCfr14		IS66	IS	family	Klebsiella quasipneumoniae, Klebsiella pneumoniae, Klebsiella aerogenes, Escherichia coli, Klebsiella michiganensis, Klebsiella variicola, Enterobacter hormaechei, Enterobacter asburiae	Klebsiella, Escherichia, Enterobacter	Enterobacteriaceae
ISKpn65	ISAba32	IS1202	IS	family	Klebsiella quasipneumoniae, Klebsiella pneumoniae, Enterobacter cloacae	Klebsiella, Enterobacter	Enterobacteriaceae
ISEc36	IS2	IS3	IS	family	Klebsiella quasipneumoniae, Enterobacter hormaechei, Klebsiella pneumoniae, Escherichia coli, Pluralibacter gergoviae, Citrobacter freundii, Enterobacter roggenkampii	Klebsiella, Enterobacter, Escherichia, Pluralibacter, Citrobacter	Enterobacteriaceae
ISSpr2	IS407	IS3	IS	family	Klebsiella quasipneumoniae, Enterobacter cloacae, Klebsiella pneumoniae, Klebsiella variicola, Citrobacter freundii, Enterobacter hormaechei, Enterobacter bugandensis, Klebsiella michiganensis	Klebsiella, Enterobacter, Citrobacter	Enterobacteriaceae
ISLad1	IS3	IS3	IS	family	Enterobacter hormaechei, Escherichia coli, Klebsiella pneumoniae, Escherichia marmotae	Enterobacter, Escherichia, Klebsiella	Enterobacteriaceae
Tn6024			Tn	family	Enterobacter hormaechei, Escherichia coli, Citrobacter freundii, Enterobacter bugandensis	Enterobacter, Escherichia, Citrobacter	Enterobacteriaceae
ISPst5	IS5	IS5	IS	family	Pseudomonas stutzeri, Pseudomonas aeruginosa	Stutzerimonas, Pseudomonas	Pseudomonadaceae
ISPst4	IS51	IS3	IS	family	Pseudomonas stutzeri, Pseudomonas aeruginosa	Stutzerimonas, Pseudomonas	Pseudomonadaceae
ISPa46		IS256	IS	family	Pseudomonas stutzeri, Pseudomonas aeruginosa	Stutzerimonas, Pseudomonas	Pseudomonadaceae
ISPa16	IS5	IS5	IS	family	Pseudomonas stutzeri, Pseudomonas aeruginosa	Stutzerimonas, Pseudomonas	Pseudomonadaceae
ISAchd1	ISPna2	IS1595	IS	family	Pseudomonas stutzeri, Pseudomonas aeruginosa	Stutzerimonas, Pseudomonas	Pseudomonadaceae
ISAeme6	IS407	IS3	IS	family	Pseudomonas stutzeri, Pseudomonas aeruginosa	Stutzerimonas, Pseudomonas	Pseudomonadaceae
ISEcl1	IS2	IS3	IS	family	Klebsiella oxytoca, Klebsiella pneumoniae, Escherichia coli, Enterobacter hormaechei, Klebsiella variicola, Klebsiella quasipneumoniae, Klebsiella grimontii, Enterobacter asburiae	Klebsiella, Escherichia, Enterobacter	Enterobacteriaceae
ISKpn54	IS407	IS3	IS	family	Klebsiella quasipneumoniae, Klebsiella pneumoniae, Klebsiella variicola, Klebsiella michiganensis, Escherichia coli	Klebsiella, Escherichia	Enterobacteriaceae
ISSen3		IS21	IS	family	Klebsiella quasipneumoniae, Enterobacter cloacae, Klebsiella pneumoniae, Enterobacter hormaechei, Escherichia coli	Klebsiella, Enterobacter, Escherichia	Enterobacteriaceae
ISKpn42		IS110	IS	family	Klebsiella quasipneumoniae, Klebsiella pneumoniae, Escherichia coli, Klebsiella variicola, Klebsiella oxytoca, Klebsiella michiganensis	Klebsiella, Escherichia	Enterobacteriaceae
ISEch12	IS407	IS3	IS	family	Klebsiella pneumoniae, Klebsiella aerogenes, Salmonella enterica	Klebsiella, Salmonella	Enterobacteriaceae
ISEsp1		IS66	IS	family	Klebsiella pneumoniae, Enterobacter hormaechei, Escherichia coli, Klebsiella michiganensis, Enterobacter asburiae, Enterobacter roggenkampii	Klebsiella, Enterobacter, Escherichia	Enterobacteriaceae
ISLead3		IS1	IS	family	Klebsiella pneumoniae, Pluralibacter gergoviae	Klebsiella, Pluralibacter	Enterobacteriaceae
ISKox1		IS66	IS	family	Klebsiella pneumoniae, Enterobacter hormaechei, Pluralibacter gergoviae, Klebsiella oxytoca, Klebsiella quasipneumoniae, Klebsiella michiganensis, Enterobacter roggenkampii	Klebsiella, Enterobacter, Pluralibacter	Enterobacteriaceae
ISEc27	IS2	IS3	IS	family	Klebsiella pneumoniae, Escherichia coli, Klebsiella variicola, Pluralibacter gergoviae, Klebsiella oxytoca, Klebsiella michiganensis	Klebsiella, Escherichia, Pluralibacter	Enterobacteriaceae
ISKpn21	ISAba32	IS1202	IS	family	Klebsiella pneumoniae, Enterobacter hormaechei, Enterobacter roggenkampii, Klebsiella michiganensis, Klebsiella quasipneumoniae, Enterobacter cloacae, Enterobacter bugandensis, Klebsiella variicola, Enterobacter asburiae	Klebsiella, Enterobacter	Enterobacteriaceae
ISKpn63	ISAba32	IS1202	IS	family	Klebsiella pneumoniae, Escherichia coli, Klebsiella quasipneumoniae	Klebsiella, Escherichia	Enterobacteriaceae
ICEKpnHS11286-1		ICEKp1	ICE	family	Klebsiella pneumoniae, Escherichia coli	Klebsiella, Escherichia	Enterobacteriaceae
ISKqu3		IS110	IS	family	Klebsiella pneumoniae, Klebsiella variicola, Enterobacter roggenkampii, Enterobacter hormaechei, Escherichia coli, Klebsiella quasipneumoniae, Klebsiella grimontii, Enterobacter asburiae	Klebsiella, Enterobacter, Escherichia	Enterobacteriaceae
ISRor2	ISPlu15	ISNCY	IS	family	Klebsiella pneumoniae, Enterobacter cloacae, Klebsiella michiganensis, Klebsiella quasipneumoniae, Klebsiella variicola, Salmonella enterica, Pluralibacter gergoviae	Klebsiella, Enterobacter, Salmonella, Pluralibacter	Enterobacteriaceae
ICEEcoED1a-1		ICEKp1	ICE	family	Klebsiella pneumoniae, Escherichia coli	Klebsiella, Escherichia	Enterobacteriaceae
ISEc37		IS91	IS	family	Escherichia coli, Klebsiella pneumoniae	Escherichia, Klebsiella	Enterobacteriaceae
ISRor8	ISAba32	IS1202	IS	family	Klebsiella pneumoniae, Klebsiella aerogenes, Klebsiella grimontii, Enterobacter hormaechei, Klebsiella quasipneumoniae, Escherichia coli	Klebsiella, Enterobacter, Escherichia	Enterobacteriaceae
ISSty2	IS3	IS3	IS	family	Klebsiella pneumoniae, Escherichia coli, Salmonella enterica, Klebsiella oxytoca, Klebsiella michiganensis, Klebsiella quasipneumoniae	Klebsiella, Escherichia, Salmonella	Enterobacteriaceae
IS630		IS630	IS	family	Klebsiella pneumoniae, Escherichia coli, Enterobacter cloacae	Klebsiella, Escherichia, Enterobacter	Enterobacteriaceae
ISKpn47		IS256	IS	family	Escherichia coli, Pluralibacter gergoviae, Escherichia marmotae, Klebsiella aerogenes	Escherichia, Pluralibacter, Klebsiella	Enterobacteriaceae
ISSm3		IS110	IS	family	Enterobacter cloacae, Klebsiella quasipneumoniae, Raoultella ornithinolytica	Enterobacter, Klebsiella, Raoultella	Enterobacteriaceae
ISCfr12		ISL3	IS	family	Klebsiella pneumoniae, Escherichia coli, Klebsiella variicola	Klebsiella, Escherichia	Enterobacteriaceae
IS911	IS3	IS3	IS	family	Escherichia coli, Enterobacter hormaechei, Salmonella enterica	Escherichia, Enterobacter, Salmonella	Enterobacteriaceae
ISEc32		IS110	IS	family	Escherichia coli, Klebsiella variicola	Escherichia, Klebsiella	Enterobacteriaceae
ISEas1		IS6	IS	family	Klebsiella variicola, Enterobacter hormaechei	Klebsiella, Enterobacter	Enterobacteriaceae
ISSen7	ISPlu15	ISNCY	IS	family	Citrobacter freundii, Salmonella enterica	Citrobacter, Salmonella	Enterobacteriaceae
ISEc81	IS1111	IS110	IS	family	Klebsiella aerogenes, Escherichia coli	Klebsiella, Escherichia	Enterobacteriaceae
ISShdy1	IS1111	IS110	IS	family	Escherichia coli, Salmonella enterica	Escherichia, Salmonella	Enterobacteriaceae
ISErsp1		IS481	IS	family	Escherichia coli, Salmonella enterica, Klebsiella variicola, Pluralibacter gergoviae	Escherichia, Salmonella, Klebsiella, Pluralibacter	Enterobacteriaceae
ISEic2		IS256	IS	family	Escherichia coli, Salmonella enterica	Escherichia, Salmonella	Enterobacteriaceae
ISSfl10	IS3	IS3	IS	family	Escherichia coli, Klebsiella variicola	Escherichia, Klebsiella	Enterobacteriaceae
ISSfl7	IS427	IS5	IS	family	Klebsiella pneumoniae, Klebsiella variicola, Klebsiella michiganensis, Escherichia coli	Klebsiella, Escherichia	Enterobacteriaceae
ISSfl8	IS1111	IS110	IS	family	Escherichia coli, Shigella flexneri	Escherichia, Shigella	Enterobacteriaceae
ISEch13		IS110	IS	family	Klebsiella variicola, Escherichia coli	Klebsiella, Escherichia	Enterobacteriaceae
ISAeme19		ISL3	IS	family	Pseudomonas aeruginosa, Pseudomonas stutzeri	Pseudomonas, Stutzerimonas	Pseudomonadaceae
ISPpu22	IS51	IS3	IS	family	Pseudomonas aeruginosa, Pseudomonas stutzeri	Pseudomonas, Stutzerimonas	Pseudomonadaceae
ISPa33		IS1380	IS	family	Pseudomonas aeruginosa, Pseudomonas stutzeri	Pseudomonas, Stutzerimonas	Pseudomonadaceae
IS285		IS256	IS	family	Salmonella enterica, Klebsiella pneumoniae	Salmonella, Klebsiella	Enterobacteriaceae
ISSen6	IS605	IS200/IS605	IS	family	Salmonella enterica, Escherichia coli	Salmonella, Escherichia	Enterobacteriaceae
ISSen14		IS630	IS	family	Escherichia coli, Pluralibacter gergoviae	Escherichia, Pluralibacter	Enterobacteriaceae
ISEc18		IS481	IS	family	Escherichia coli, Salmonella enterica, Pluralibacter gergoviae	Escherichia, Salmonella, Pluralibacter	Enterobacteriaceae
ISEc62		IS21	IS	family	Escherichia coli, Citrobacter freundii	Escherichia, Citrobacter	Enterobacteriaceae
ISSen10		IS3	IS	family	Citrobacter freundii, Klebsiella michiganensis	Citrobacter, Klebsiella	Enterobacteriaceae
IS200	IS200	IS200/IS605	IS	family	Escherichia coli, Salmonella enterica, Enterobacter asburiae	Escherichia, Salmonella, Enterobacter	Enterobacteriaceae
ISPlge2		IS21	IS	family	Pluralibacter gergoviae, Klebsiella pneumoniae	Pluralibacter, Klebsiella	Enterobacteriaceae
ISKpn6		IS1182	IS	family	Enterobacter cloacae, Klebsiella oxytoca, Klebsiella aerogenes, Klebsiella pneumoniae, Klebsiella variicola	Enterobacter, Klebsiella	Enterobacteriaceae
ISEcl6		IS66	IS	family	Salmonella enterica, Klebsiella variicola	Salmonella, Klebsiella	Enterobacteriaceae

## Sheet: Order
MGE name	group	Family	MGE type	Confined to	found_in_species	found_in_genus	found_in_family	found_in_order	found_in_class	found_in_phylum	found_in_superkingdom
ISStrs1	IS200	IS200/IS605	IS	order	Enterococcus faecium, Streptococcus pasteurianus	Enterococcus, Streptococcus	Enterococcaceae, Streptococcaceae	Lactobacillales
ISSen4	IS407	IS3	IS	order	Enterobacter hormaechei, Proteus vulgaris, Escherichia coli, Citrobacter freundii, Serratia liquefaciens, Klebsiella quasipneumoniae, Klebsiella pneumoniae, Hafnia paralvei, Klebsiella variicola, Klebsiella grimontii, Klebsiella oxytoca, Klebsiella michiganensis, Raoultella ornithinolytica, Enterobacter bugandensis, Enterobacter asburiae, Enterobacter roggenkampii	Enterobacter, Proteus, Escherichia, Citrobacter, Serratia, Klebsiella, Hafnia, Raoultella	Enterobacteriaceae, Morganellaceae, Yersiniaceae, Hafniaceae	Enterobacterales
ISEhe3	IS51	IS3	IS	order	Enterobacter hormaechei, Citrobacter freundii, Klebsiella pneumoniae, Klebsiella variicola, Enterobacter roggenkampii, Enterobacter cloacae, Citrobacter portucalensis, Escherichia coli, Morganella morganii, Klebsiella aerogenes, Enterobacter kobei, Klebsiella quasipneumoniae, Enterobacter asburiae, Pluralibacter gergoviae	Enterobacter, Citrobacter, Klebsiella, Escherichia, Morganella, Pluralibacter	Enterobacteriaceae, Morganellaceae	Enterobacterales
ISEam1	IS51	IS3	IS	order	Enterobacter hormaechei, Klebsiella pneumoniae, Enterobacter cloacae, Klebsiella variicola, Klebsiella quasipneumoniae, Serratia marcescens, Citrobacter freundii, Enterobacter bugandensis, Klebsiella michiganensis, Enterobacter asburiae	Enterobacter, Klebsiella, Serratia, Citrobacter	Enterobacteriaceae, Yersiniaceae	Enterobacterales
IS5	IS5	IS5	IS	order	Enterobacter hormaechei, Escherichia coli, Klebsiella quasipneumoniae, Klebsiella pneumoniae, Klebsiella aerogenes, Citrobacter portucalensis, Salmonella enterica, Klebsiella michiganensis, Proteus mirabilis, Enterobacter asburiae, Enterobacter roggenkampii	Enterobacter, Escherichia, Klebsiella, Citrobacter, Salmonella, Proteus	Enterobacteriaceae, Morganellaceae	Enterobacterales
ISEcl10	IS407	IS3	IS	order	Citrobacter freundii, Klebsiella variicola, Serratia marcescens, Serratia liquefaciens, Klebsiella quasipneumoniae, Klebsiella pneumoniae, Escherichia coli, Klebsiella aerogenes, Morganella morganii, Enterobacter cloacae, Salmonella enterica, Pluralibacter gergoviae, Raoultella ornithinolytica, Escherichia marmotae	Citrobacter, Klebsiella, Serratia, Escherichia, Morganella, Enterobacter, Salmonella, Pluralibacter, Raoultella	Enterobacteriaceae, Yersiniaceae, Morganellaceae	Enterobacterales
MITEPlu5		IS630	MITE	order	Citrobacter freundii, Serratia marcescens, Klebsiella aerogenes, Klebsiella variicola, Klebsiella quasipneumoniae, Enterobacter asburiae, Serratia liquefaciens, Klebsiella pneumoniae, Citrobacter koseri, Citrobacter portucalensis, Salmonella enterica, Citrobacter braakii, Klebsiella oxytoca, Klebsiella michiganensis	Citrobacter, Serratia, Klebsiella, Enterobacter, Salmonella	Enterobacteriaceae, Yersiniaceae	Enterobacterales
Tn5403			Tn	order	Enterobacter hormaechei, Escherichia coli, Klebsiella quasipneumoniae, Klebsiella pneumoniae, Proteus mirabilis, Enterobacter cloacae, Citrobacter freundii, Klebsiella variicola, Morganella morganii	Enterobacter, Escherichia, Klebsiella, Proteus, Citrobacter, Morganella	Enterobacteriaceae, Morganellaceae	Enterobacterales
IS5075	IS1111	IS110	IS	order	Enterobacter hormaechei, Klebsiella quasipneumoniae, Klebsiella pneumoniae, Escherichia coli, Klebsiella aerogenes, Enterobacter cloacae, Proteus mirabilis, Klebsiella michiganensis, Klebsiella variicola, Yersinia enterocolitica, Citrobacter freundii, Salmonella enterica, Enterobacter bugandensis, Enterobacter asburiae, Enterobacter roggenkampii	Enterobacter, Klebsiella, Escherichia, Proteus, Yersinia, Citrobacter, Salmonella	Enterobacteriaceae, Morganellaceae, Yersiniaceae	Enterobacterales
IS30		IS30	IS	order	Enterobacter hormaechei, Escherichia coli, Klebsiella pneumoniae, Hafnia paralvei, Citrobacter freundii, Enterobacter cloacae, Klebsiella michiganensis, Enterobacter asburiae, Enterobacter roggenkampii	Enterobacter, Escherichia, Klebsiella, Hafnia, Citrobacter	Enterobacteriaceae, Hafniaceae	Enterobacterales
ISKpn2	IS1111	IS110	IS	order	Proteus mirabilis, Providencia stuartii, Klebsiella quasipneumoniae, Klebsiella pneumoniae, Morganella morganii, Salmonella enterica, Pluralibacter gergoviae, Proteus vulgaris, Klebsiella michiganensis, Escherichia coli	Proteus, Providencia, Klebsiella, Morganella, Salmonella, Pluralibacter, Escherichia	Morganellaceae, Enterobacteriaceae	Enterobacterales
ISEcl3	IS903	IS5	IS	order	Proteus mirabilis, Escherichia coli	Proteus, Escherichia	Morganellaceae, Enterobacteriaceae	Enterobacterales
ISPrst3	IS427	IS5	IS	order	Proteus mirabilis, Escherichia coli, Providencia stuartii	Proteus, Escherichia, Providencia	Morganellaceae, Enterobacteriaceae	Enterobacterales
ISKpn24		IS66	IS	order	Serratia marcescens, Enterobacter hormaechei, Klebsiella variicola, Klebsiella pneumoniae, Escherichia coli, Enterobacter cloacae, Klebsiella michiganensis, Enterobacter roggenkampii, Klebsiella quasipneumoniae	Serratia, Enterobacter, Klebsiella, Escherichia	Yersiniaceae, Enterobacteriaceae	Enterobacterales
ISKox3		ISL3	IS	order	Serratia marcescens, Escherichia coli, Enterobacter hormaechei, Klebsiella michiganensis, Salmonella enterica, Klebsiella pneumoniae, Enterobacter roggenkampii	Serratia, Escherichia, Enterobacter, Klebsiella, Salmonella	Yersiniaceae, Enterobacteriaceae	Enterobacterales
ISCfr26	IS1111	IS110	IS	order	Klebsiella aerogenes, Enterobacter hormaechei, Hafnia paralvei, Escherichia coli, Raoultella ornithinolytica, Enterobacter cloacae	Klebsiella, Enterobacter, Hafnia, Escherichia, Raoultella	Enterobacteriaceae, Hafniaceae	Enterobacterales
IS609	IS605	IS200/IS605	IS	order	Escherichia coli, Proteus mirabilis, Klebsiella aerogenes, Shigella flexneri, Morganella morganii	Escherichia, Proteus, Klebsiella, Shigella, Morganella	Enterobacteriaceae, Morganellaceae	Enterobacterales
ISEc30		IS1	IS	order	Escherichia coli, Citrobacter freundii, Klebsiella pneumoniae, Proteus mirabilis, Klebsiella quasipneumoniae, Shigella flexneri	Escherichia, Citrobacter, Klebsiella, Proteus, Shigella	Enterobacteriaceae, Morganellaceae	Enterobacterales
ISEc31	IS3	IS3	IS	order	Escherichia coli, Serratia marcescens	Escherichia, Serratia	Enterobacteriaceae, Yersiniaceae	Enterobacterales
ISEch5	IS200	IS200/IS605	IS	order	Escherichia coli, Serratia marcescens, Salmonella enterica, Pluralibacter gergoviae, Klebsiella quasipneumoniae	Escherichia, Serratia, Salmonella, Pluralibacter, Klebsiella	Enterobacteriaceae, Yersiniaceae	Enterobacterales
ISKpn26	IS5	IS5	IS	order	Proteus vulgaris, Escherichia coli, Klebsiella quasipneumoniae, Klebsiella pneumoniae, Enterobacter roggenkampii, Hafnia paralvei, Enterobacter hormaechei, Klebsiella variicola, Citrobacter freundii, Klebsiella grimontii, Klebsiella oxytoca, Enterobacter cloacae, Raoultella ornithinolytica, Klebsiella michiganensis, Serratia marcescens, Pluralibacter gergoviae, Salmonella enterica	Proteus, Escherichia, Klebsiella, Enterobacter, Hafnia, Citrobacter, Raoultella, Serratia, Pluralibacter, Salmonella	Morganellaceae, Enterobacteriaceae, Hafniaceae, Yersiniaceae	Enterobacterales
ISPrre1	IS3	IS3	IS	order	Proteus vulgaris, Enterobacter cloacae, Citrobacter freundii, Klebsiella aerogenes, Morganella morganii, Escherichia coli	Proteus, Enterobacter, Citrobacter, Klebsiella, Morganella, Escherichia	Morganellaceae, Enterobacteriaceae	Enterobacterales
IS629	IS51	IS3	IS	order	Escherichia coli, Klebsiella variicola, Klebsiella quasipneumoniae, Proteus mirabilis	Escherichia, Klebsiella, Proteus	Enterobacteriaceae, Morganellaceae	Enterobacterales
ISEc23		IS66	IS	order	Escherichia coli, Klebsiella pneumoniae, Proteus mirabilis	Escherichia, Klebsiella, Proteus	Enterobacteriaceae, Morganellaceae	Enterobacterales
IS421	IS231	IS4	IS	order	Escherichia coli, Klebsiella michiganensis, Morganella morganii	Escherichia, Klebsiella, Morganella	Enterobacteriaceae, Morganellaceae	Enterobacterales
IS3	IS3	IS3	IS	order	Escherichia coli, Enterobacter hormaechei, Morganella morganii, Pluralibacter gergoviae	Escherichia, Enterobacter, Morganella, Pluralibacter	Enterobacteriaceae, Morganellaceae	Enterobacterales
ISSba14		Tn3	IS	order	Citrobacter freundii, Enterobacter hormaechei, Hafnia paralvei, Raoultella ornithinolytica, Enterobacter asburiae, Klebsiella pneumoniae	Citrobacter, Enterobacter, Hafnia, Raoultella, Klebsiella	Enterobacteriaceae, Hafniaceae	Enterobacterales
MITESen1		Tn3	MITE	order	Citrobacter freundii, Klebsiella quasipneumoniae, Proteus mirabilis, Klebsiella aerogenes, Hafnia paralvei, Escherichia coli, Klebsiella pneumoniae, Enterobacter hormaechei, Enterobacter cloacae, Klebsiella michiganensis, Klebsiella variicola, Salmonella enterica, Klebsiella oxytoca, Raoultella ornithinolytica, Enterobacter asburiae	Citrobacter, Klebsiella, Proteus, Hafnia, Escherichia, Enterobacter, Salmonella, Raoultella	Enterobacteriaceae, Morganellaceae, Hafniaceae	Enterobacterales
ISEc46	IS605	IS200/IS605	IS	order	Escherichia coli, Providencia stuartii, Pluralibacter gergoviae	Escherichia, Providencia, Pluralibacter	Enterobacteriaceae, Morganellaceae	Enterobacterales
ISEc16	IS3	IS3	IS	order	Escherichia coli, Citrobacter freundii, Pluralibacter gergoviae, Morganella morganii, Shigella flexneri	Escherichia, Citrobacter, Pluralibacter, Morganella, Shigella	Enterobacteriaceae, Morganellaceae	Enterobacterales
ISEc39		IS256	IS	order	Escherichia coli, Morganella morganii, Pluralibacter gergoviae, Klebsiella variicola, Salmonella enterica	Escherichia, Morganella, Pluralibacter, Klebsiella, Salmonella	Enterobacteriaceae, Morganellaceae	Enterobacterales
ISEc12		IS21	IS	order	Escherichia coli, Proteus mirabilis, Klebsiella aerogenes, Klebsiella pneumoniae, Morganella morganii	Escherichia, Proteus, Klebsiella, Morganella	Enterobacteriaceae, Morganellaceae	Enterobacterales
ISPeat2	IS3	IS3	IS	order	Morganella morganii, Pluralibacter gergoviae	Morganella, Pluralibacter	Morganellaceae, Enterobacteriaceae	Enterobacterales
ISSsu5		IS1380	IS	order	Enterococcus faecium, Enterococcus faecalis, Streptococcus agalactiae	Enterococcus, Streptococcus	Enterococcaceae, Streptococcaceae	Lactobacillales
ISLmo19		IS6	IS	order	Enterococcus faecium, Streptococcus agalactiae, Enterococcus faecalis, Streptococcus pasteurianus, Streptococcus dysgalactiae	Enterococcus, Streptococcus	Enterococcaceae, Streptococcaceae	Lactobacillales
ISBcen18		IS256	IS	order	Burkholderia cenocepacia, Achromobacter xylosoxidans	Burkholderia, Achromobacter	Burkholderiaceae, Alcaligenaceae	Burkholderiales
ISEc9		IS1380	IS	order	Enterobacter hormaechei, Klebsiella pneumoniae, Escherichia coli, Proteus mirabilis, Enterobacter cloacae, Salmonella enterica, Klebsiella quasipneumoniae, Morganella morganii, Klebsiella aerogenes, Klebsiella variicola, Enterobacter bugandensis, Enterobacter asburiae	Enterobacter, Klebsiella, Escherichia, Proteus, Salmonella, Morganella	Enterobacteriaceae, Morganellaceae	Enterobacterales
ISKpn34	IS407	IS3	IS	order	Serratia marcescens, Klebsiella pneumoniae, Klebsiella quasipneumoniae, Serratia liquefaciens, Escherichia coli	Serratia, Klebsiella, Escherichia	Yersiniaceae, Enterobacteriaceae	Enterobacterales
ISEc33		IS630	IS	order	Morganella morganii, Klebsiella pneumoniae, Escherichia coli, Enterobacter hormaechei, Klebsiella variicola, Klebsiella michiganensis, Klebsiella quasipneumoniae, Klebsiella grimontii, Pluralibacter gergoviae, Citrobacter freundii, Enterobacter cloacae, Enterobacter asburiae, Enterobacter roggenkampii	Morganella, Klebsiella, Escherichia, Enterobacter, Pluralibacter, Citrobacter	Morganellaceae, Enterobacteriaceae	Enterobacterales
ISRor3	ISPlu15	ISNCY	IS	order	Serratia liquefaciens, Enterobacter hormaechei, Klebsiella aerogenes, Citrobacter portucalensis, Klebsiella michiganensis, Klebsiella grimontii, Pluralibacter gergoviae	Serratia, Enterobacter, Klebsiella, Citrobacter, Pluralibacter	Yersiniaceae, Enterobacteriaceae	Enterobacterales
IS903	IS903	IS5	IS	order	Serratia marcescens, Klebsiella quasipneumoniae, Klebsiella pneumoniae, Enterobacter hormaechei, Escherichia coli, Enterobacter roggenkampii, Klebsiella variicola, Citrobacter freundii, Enterobacter cloacae, Raoultella ornithinolytica, Proteus mirabilis, Enterobacter bugandensis, Klebsiella michiganensis	Serratia, Klebsiella, Enterobacter, Escherichia, Citrobacter, Raoultella, Proteus	Yersiniaceae, Enterobacteriaceae, Morganellaceae	Enterobacterales
ISEsa2		IS110	IS	order	Klebsiella pneumoniae, Klebsiella variicola, Yersinia enterocolitica, Citrobacter freundii, Enterobacter roggenkampii, Escherichia coli	Klebsiella, Yersinia, Citrobacter, Enterobacter, Escherichia	Enterobacteriaceae, Yersiniaceae	Enterobacterales
ISKpn25		ISL3	IS	order	Klebsiella pneumoniae, Proteus mirabilis, Escherichia coli	Klebsiella, Proteus, Escherichia	Enterobacteriaceae, Morganellaceae	Enterobacterales
Tn2		Tn3	Tn	order	Klebsiella pneumoniae, Escherichia coli, Proteus mirabilis, Klebsiella quasipneumoniae	Klebsiella, Escherichia, Proteus	Enterobacteriaceae, Morganellaceae	Enterobacterales
ISEch7		IS30	IS	order	Proteus mirabilis, Serratia marcescens, Escherichia coli, Klebsiella pneumoniae, Citrobacter freundii, Klebsiella variicola	Proteus, Serratia, Escherichia, Klebsiella, Citrobacter	Morganellaceae, Yersiniaceae, Enterobacteriaceae	Enterobacterales
ISSfl4		IS110	IS	order	Escherichia coli, Salmonella enterica, Morganella morganii	Escherichia, Salmonella, Morganella	Enterobacteriaceae, Morganellaceae	Enterobacterales
TnEc1		Tn3	IS	order	Escherichia coli, Serratia marcescens, Citrobacter freundii	Escherichia, Serratia, Citrobacter	Enterobacteriaceae, Yersiniaceae	Enterobacterales
ISRor7		Tn3	IS	order	Klebsiella pneumoniae, Morganella morganii	Klebsiella, Morganella	Enterobacteriaceae, Morganellaceae	Enterobacterales
ISKpn20	IS407	IS3	IS	order	Enterobacter hormaechei, Providencia stuartii, Pluralibacter gergoviae, Morganella morganii	Enterobacter, Providencia, Pluralibacter, Morganella	Enterobacteriaceae, Morganellaceae	Enterobacterales
Tn917		Tn3	Tn	order	Streptococcus agalactiae, Enterococcus faecium	Streptococcus, Enterococcus	Streptococcaceae, Enterococcaceae	Lactobacillales
ISPlu13		IS110	IS	order	Escherichia coli, Proteus mirabilis, Morganella morganii	Escherichia, Proteus, Morganella	Enterobacteriaceae, Morganellaceae	Enterobacterales
ISKpn72	IS10	IS4	IS	order	Morganella morganii, Salmonella enterica, Escherichia coli, Klebsiella pneumoniae	Morganella, Salmonella, Escherichia, Klebsiella	Morganellaceae, Enterobacteriaceae	Enterobacterales
ISPrst2	IS427	IS5	IS	order	Morganella morganii, Providencia stuartii, Klebsiella michiganensis	Morganella, Providencia, Klebsiella	Morganellaceae, Enterobacteriaceae	Enterobacterales

## Sheet: Class
MGE name	group	Family	MGE type	Confined to	found_in_species	found_in_genus	found_in_family	found_in_order	found_in_class	found_in_phylum	found_in_superkingdom
ISPa36		IS21	IS	class	Pseudomonas aeruginosa, Stenotrophomonas maltophilia	Pseudomonas, Stenotrophomonas	Pseudomonadaceae, Xanthomonadaceae	Pseudomonadales, Xanthomonadales	Gammaproteobacteria
Tn4656		Tn3	Tn	class	Pseudomonas aeruginosa, Escherichia coli, Morganella morganii, Enterobacter hormaechei, Klebsiella grimontii, Salmonella enterica, Klebsiella aerogenes, Klebsiella pneumoniae, Proteus mirabilis	Pseudomonas, Escherichia, Morganella, Enterobacter, Klebsiella, Salmonella, Proteus	Pseudomonadaceae, Enterobacteriaceae, Morganellaceae	Pseudomonadales, Enterobacterales	Gammaproteobacteria
ISPa38		Tn3	IS	class	Pseudomonas aeruginosa, Klebsiella pneumoniae, Enterobacter roggenkampii, Enterobacter hormaechei, Citrobacter freundii, Klebsiella quasipneumoniae, Klebsiella variicola	Pseudomonas, Klebsiella, Enterobacter, Citrobacter	Pseudomonadaceae, Enterobacteriaceae	Pseudomonadales, Enterobacterales	Gammaproteobacteria
Tn6196			Tn	class	Pseudomonas aeruginosa, Escherichia coli, Proteus mirabilis, Klebsiella pneumoniae, Enterobacter hormaechei, Enterobacter cloacae, Salmonella enterica, Shigella flexneri, Morganella morganii, Enterobacter bugandensis, Serratia marcescens, Klebsiella quasipneumoniae	Pseudomonas, Escherichia, Proteus, Klebsiella, Enterobacter, Salmonella, Shigella, Morganella, Serratia	Pseudomonadaceae, Enterobacteriaceae, Morganellaceae, Yersiniaceae	Pseudomonadales, Enterobacterales	Gammaproteobacteria
IS256		IS256	IS	class	Enterococcus faecium, Enterococcus faecalis, Staphylococcus haemolyticus, Staphylococcus hominis, Staphylococcus epidermidis, Staphylococcus aureus, Staphylococcus cohnii, Streptococcus agalactiae	Enterococcus, Staphylococcus, Streptococcus	Enterococcaceae, Staphylococcaceae, Streptococcaceae	Lactobacillales, Bacillales	Bacilli
Tn6009			ICE	class	Enterococcus faecalis, Streptococcus agalactiae, Enterococcus faecium, Streptococcus anginosus, Streptococcus gallolyticus, Streptococcus pyogenes, Streptococcus intermedius, Streptococcus pasteurianus, Staphylococcus haemolyticus, Streptococcus oralis, Streptococcus pneumoniae, Streptococcus dysgalactiae	Enterococcus, Streptococcus, Staphylococcus	Enterococcaceae, Streptococcaceae, Staphylococcaceae	Lactobacillales, Bacillales	Bacilli
Tn5405			Tn	class	Enterococcus faecalis, Enterococcus faecium, Streptococcus gallolyticus, Staphylococcus haemolyticus, Staphylococcus epidermidis	Enterococcus, Streptococcus, Staphylococcus	Enterococcaceae, Streptococcaceae, Staphylococcaceae	Lactobacillales, Bacillales	Bacilli
IS26		IS6	IS	class	Enterobacter hormaechei, Pseudomonas aeruginosa, Acinetobacter baumannii, Proteus mirabilis, Serratia marcescens, Escherichia coli, Klebsiella quasipneumoniae, Klebsiella pneumoniae, Morganella morganii, Enterobacter roggenkampii, Klebsiella aerogenes, Citrobacter koseri, Enterobacter cloacae, Hafnia paralvei, Klebsiella variicola, Aeromonas caviae, Klebsiella michiganensis, Salmonella enterica, …	Enterobacter, Pseudomonas, Acinetobacter, Proteus, Serratia, Escherichia, Klebsiella, Morganella, Citrobacter, Hafnia, Aeromonas, Salmonella, Raoultella, Pluralibacter	Enterobacteriaceae, Pseudomonadaceae, Moraxellaceae, Morganellaceae, Yersiniaceae, Hafniaceae, Aeromonadaceae	Enterobacterales, Pseudomonadales, Moraxellales, Aeromonadales	Gammaproteobacteria
Tn501			Tn	class	Stenotrophomonas maltophilia, Pseudomonas aeruginosa	Stenotrophomonas, Pseudomonas	Xanthomonadaceae, Pseudomonadaceae	Xanthomonadales, Pseudomonadales	Gammaproteobacteria
ISStma16	IS1031	IS5	IS	class	Pseudomonas aeruginosa, Stenotrophomonas maltophilia	Pseudomonas, Stenotrophomonas	Pseudomonadaceae, Xanthomonadaceae	Pseudomonadales, Xanthomonadales	Gammaproteobacteria
ISEc29	IS10	IS4	IS	class	Proteus mirabilis, Acinetobacter baumannii, Klebsiella pneumoniae, Enterobacter hormaechei	Proteus, Acinetobacter, Klebsiella, Enterobacter	Morganellaceae, Moraxellaceae, Enterobacteriaceae	Enterobacterales, Moraxellales	Gammaproteobacteria
ISSen15		IS6	IS	class	Proteus mirabilis, Escherichia coli, Enterobacter hormaechei, Acinetobacter baumannii, Klebsiella pneumoniae, Klebsiella variicola, Klebsiella quasipneumoniae, Enterobacter bugandensis	Proteus, Escherichia, Enterobacter, Acinetobacter, Klebsiella	Morganellaceae, Enterobacteriaceae, Moraxellaceae	Enterobacterales, Moraxellales	Gammaproteobacteria
ISVsa3		IS91	IS	class	Acinetobacter baumannii, Klebsiella pneumoniae, Escherichia coli, Proteus mirabilis, Morganella morganii, Klebsiella variicola, Citrobacter freundii, Klebsiella aerogenes, Enterobacter hormaechei, Klebsiella quasipneumoniae, Salmonella enterica, Pseudomonas aeruginosa	Acinetobacter, Klebsiella, Escherichia, Proteus, Morganella, Citrobacter, Enterobacter, Salmonella, Pseudomonas	Moraxellaceae, Enterobacteriaceae, Morganellaceae, Pseudomonadaceae	Moraxellales, Enterobacterales, Pseudomonadales	Gammaproteobacteria
ISAba125		IS30	IS	class	Acinetobacter baumannii, Pseudomonas aeruginosa, Acinetobacter ursingii, Acinetobacter indicus, Acinetobacter junii, Klebsiella pneumoniae, Acinetobacter lwoffii	Acinetobacter, Pseudomonas, Klebsiella	Moraxellaceae, Pseudomonadaceae, Enterobacteriaceae	Moraxellales, Pseudomonadales, Enterobacterales	Gammaproteobacteria
Tn7			Tn	class	Providencia stuartii, Proteus mirabilis, Proteus vulgaris, Escherichia coli, Acinetobacter baumannii, Klebsiella oxytoca, Shigella flexneri	Providencia, Proteus, Escherichia, Acinetobacter, Klebsiella, Shigella	Morganellaceae, Enterobacteriaceae, Moraxellaceae	Enterobacterales, Moraxellales	Gammaproteobacteria
ISAzsp1	IS51	IS3	IS	class	Stenotrophomonas maltophilia, Pseudomonas stutzeri	Stenotrophomonas, Stutzerimonas	Xanthomonadaceae, Pseudomonadaceae	Xanthomonadales, Pseudomonadales	Gammaproteobacteria
ISStma5	IS3	IS3	IS	class	Stenotrophomonas maltophilia, Acinetobacter baumannii	Stenotrophomonas, Acinetobacter	Xanthomonadaceae, Moraxellaceae	Xanthomonadales, Moraxellales	Gammaproteobacteria
Tn554			Tn	class	Staphylococcus epidermidis, Enterococcus faecium	Staphylococcus, Enterococcus	Staphylococcaceae, Enterococcaceae	Bacillales, Lactobacillales	Bacilli
IS102	IS903	IS5	IS	class	Escherichia coli, Citrobacter freundii, Enterobacter hormaechei, Klebsiella aerogenes, Klebsiella pneumoniae, Klebsiella variicola, Haemophilus influenzae, Klebsiella quasipneumoniae, Klebsiella grimontii, Enterobacter bugandensis, Enterobacter asburiae, Pluralibacter gergoviae	Escherichia, Citrobacter, Enterobacter, Klebsiella, Haemophilus, Pluralibacter	Enterobacteriaceae, Pasteurellaceae	Enterobacterales, Pasteurellales	Gammaproteobacteria
Tn801		Tn3	Tn	class	Proteus mirabilis, Acinetobacter baumannii	Proteus, Acinetobacter	Morganellaceae, Moraxellaceae	Enterobacterales, Moraxellales	Gammaproteobacteria
ISVsa5	IS10	IS4	IS	class	Escherichia coli, Proteus mirabilis, Morganella morganii, Klebsiella pneumoniae, Acinetobacter baumannii	Escherichia, Proteus, Morganella, Klebsiella, Acinetobacter	Enterobacteriaceae, Morganellaceae, Moraxellaceae	Enterobacterales, Moraxellales	Gammaproteobacteria
ISCfr1		IS1182	IS	class	Pseudomonas aeruginosa, Pseudomonas stutzeri, Morganella morganii, Acinetobacter baumannii, Escherichia coli, Klebsiella pneumoniae, Proteus mirabilis, Citrobacter freundii, Enterobacter cloacae	Pseudomonas, Stutzerimonas, Morganella, Acinetobacter, Escherichia, Klebsiella, Proteus, Citrobacter, Enterobacter	Pseudomonadaceae, Morganellaceae, Moraxellaceae, Enterobacteriaceae	Pseudomonadales, Enterobacterales, Moraxellales	Gammaproteobacteria
ISLmo18		IS256	IS	class	Streptococcus agalactiae, Enterococcus gallinarum, Listeria monocytogenes	Streptococcus, Enterococcus, Listeria	Streptococcaceae, Enterococcaceae, Listeriaceae	Lactobacillales, Bacillales	Bacilli
IS1006		IS6	IS	class	Proteus mirabilis, Acinetobacter baumannii, Escherichia coli, Acinetobacter nosocomialis, Acinetobacter lwoffii, Pseudomonas aeruginosa, Acinetobacter haemolyticus, Acinetobacter pittii, Acinetobacter johnsonii	Proteus, Acinetobacter, Escherichia, Pseudomonas	Morganellaceae, Moraxellaceae, Enterobacteriaceae, Pseudomonadaceae	Enterobacterales, Moraxellales, Pseudomonadales	Gammaproteobacteria
ISPpu12		ISL3	IS	class	Enterobacter hormaechei, Klebsiella pneumoniae, Klebsiella michiganensis, Acinetobacter baumannii, Klebsiella variicola, Enterobacter cloacae	Enterobacter, Klebsiella, Acinetobacter	Enterobacteriaceae, Moraxellaceae	Enterobacterales, Moraxellales	Gammaproteobacteria
ISAjo2	ISAba32	IS1202	IS	class	Acinetobacter baumannii, Acinetobacter nosocomialis, Acinetobacter schindleri, Pseudomonas aeruginosa	Acinetobacter, Pseudomonas	Moraxellaceae, Pseudomonadaceae	Moraxellales, Pseudomonadales	Gammaproteobacteria
ISAba12	IS903	IS5	IS	class	Acinetobacter baumannii, Acinetobacter junii, Acinetobacter nosocomialis, Acinetobacter pittii, Acinetobacter ursingii, Acinetobacter indicus, Acinetobacter lwoffii, Acinetobacter haemolyticus, Acinetobacter johnsonii, Pseudomonas aeruginosa, Acinetobacter schindleri	Acinetobacter, Pseudomonas	Moraxellaceae, Pseudomonadaceae	Moraxellales, Pseudomonadales	Gammaproteobacteria
ISKpn12	IS427	IS5	IS	class	Klebsiella pneumoniae, Proteus mirabilis, Pseudomonas aeruginosa, Citrobacter freundii	Klebsiella, Proteus, Pseudomonas, Citrobacter	Enterobacteriaceae, Morganellaceae, Pseudomonadaceae	Enterobacterales, Pseudomonadales	Gammaproteobacteria
ISAba1	IS10	IS4	IS	class	Acinetobacter baumannii, Escherichia coli, Acinetobacter haemolyticus, Acinetobacter junii, Pseudomonas aeruginosa, Proteus mirabilis	Acinetobacter, Escherichia, Pseudomonas, Proteus	Moraxellaceae, Enterobacteriaceae, Pseudomonadaceae, Morganellaceae	Moraxellales, Enterobacterales, Pseudomonadales	Gammaproteobacteria
ISAha2	IS903	IS5	IS	class	Acinetobacter baumannii, Acinetobacter junii, Acinetobacter lwoffii, Acinetobacter haemolyticus, Pseudomonas aeruginosa	Acinetobacter, Pseudomonas	Moraxellaceae, Pseudomonadaceae	Moraxellales, Pseudomonadales	Gammaproteobacteria
ISAba14	IS150	IS3	IS	class	Acinetobacter baumannii, Pseudomonas aeruginosa	Acinetobacter, Pseudomonas	Moraxellaceae, Pseudomonadaceae	Moraxellales, Pseudomonadales	Gammaproteobacteria
ISAs17	IS2	IS3	IS	class	Escherichia coli, Klebsiella pneumoniae, Aeromonas caviae, Enterobacter hormaechei	Escherichia, Klebsiella, Aeromonas, Enterobacter	Enterobacteriaceae, Aeromonadaceae	Enterobacterales, Aeromonadales	Gammaproteobacteria
ISAba42		IS256	IS	class	Escherichia coli, Acinetobacter baumannii, Acinetobacter schindleri	Escherichia, Acinetobacter	Enterobacteriaceae, Moraxellaceae	Enterobacterales, Moraxellales	Gammaproteobacteria
IS1133	IS3	IS3	IS	class	Escherichia coli, Pseudomonas aeruginosa, Proteus mirabilis	Escherichia, Pseudomonas, Proteus	Enterobacteriaceae, Pseudomonadaceae, Morganellaceae	Enterobacterales, Pseudomonadales	Gammaproteobacteria
ISUnCu1	IS1111	IS110	IS	class	Pseudomonas aeruginosa, Escherichia coli	Pseudomonas, Escherichia	Pseudomonadaceae, Enterobacteriaceae	Pseudomonadales, Enterobacterales	Gammaproteobacteria
ISAlw27	IS150	IS3	IS	class	Acinetobacter nosocomialis, Acinetobacter baumannii, Acinetobacter schindleri, Pseudomonas aeruginosa	Acinetobacter, Pseudomonas	Moraxellaceae, Pseudomonadaceae	Moraxellales, Pseudomonadales	Gammaproteobacteria
ISApu1	ISH8	IS4	IS	class	Aeromonas caviae, Enterobacter hormaechei	Aeromonas, Enterobacter	Aeromonadaceae, Enterobacteriaceae	Aeromonadales, Enterobacterales	Gammaproteobacteria
ISAba11	ISAba11	IS701	IS	class	Acinetobacter baumannii, Acinetobacter lwoffii, Acinetobacter junii, Acinetobacter johnsonii, Acinetobacter schindleri, Pseudomonas aeruginosa	Acinetobacter, Pseudomonas	Moraxellaceae, Pseudomonadaceae	Moraxellales, Pseudomonadales	Gammaproteobacteria
ISAjo6		IS66	IS	class	Acinetobacter baumannii, Acinetobacter pittii, Pseudomonas aeruginosa	Acinetobacter, Pseudomonas	Moraxellaceae, Pseudomonadaceae	Moraxellales, Pseudomonadales	Gammaproteobacteria
IS18		IS30	IS	class	Acinetobacter baumannii, Acinetobacter ursingii, Acinetobacter lwoffii, Pseudomonas aeruginosa	Acinetobacter, Pseudomonas	Moraxellaceae, Pseudomonadaceae	Moraxellales, Pseudomonadales	Gammaproteobacteria
ISKpn11	IS150	IS3	IS	class	Proteus mirabilis, Pseudomonas aeruginosa, Klebsiella pneumoniae	Proteus, Pseudomonas, Klebsiella	Morganellaceae, Pseudomonadaceae, Enterobacteriaceae	Enterobacterales, Pseudomonadales	Gammaproteobacteria
ISAba43		ISL3	IS	class	Acinetobacter indicus, Acinetobacter baumannii, Pseudomonas aeruginosa	Acinetobacter, Pseudomonas	Moraxellaceae, Pseudomonadaceae	Moraxellales, Pseudomonadales	Gammaproteobacteria
ISAba63	IS51	IS3	IS	class	Acinetobacter baumannii, Acinetobacter pittii, Pseudomonas aeruginosa	Acinetobacter, Pseudomonas	Moraxellaceae, Pseudomonadaceae	Moraxellales, Pseudomonadales	Gammaproteobacteria
ISEc28	IS903	IS5	IS	class	Escherichia coli, Acinetobacter baumannii	Escherichia, Acinetobacter	Enterobacteriaceae, Moraxellaceae	Enterobacterales, Moraxellales	Gammaproteobacteria
ISAcsp5	IS150	IS3	IS	class	Acinetobacter johnsonii, Pseudomonas aeruginosa	Acinetobacter, Pseudomonas	Moraxellaceae, Pseudomonadaceae	Moraxellales, Pseudomonadales	Gammaproteobacteria

## Sheet: Phylum
MGE name	group	Family	MGE type	Confined to	found_in_species	found_in_genus	found_in_family	found_in_order	found_in_class	found_in_phylum	found_in_superkingdom
ICEPae690		ICEclc	ICE	phylum	Burkholderia cenocepacia, Pseudomonas aeruginosa	Burkholderia, Pseudomonas	Burkholderiaceae, Pseudomonadaceae	Burkholderiales, Pseudomonadales	Betaproteobacteria, Gammaproteobacteria	Pseudomonadota

## Sheet: Superkingdom
MGE name	group	Family	MGE type	Confined to	found_in_species	found_in_genus	found_in_family	found_in_order	found_in_class	found_in_phylum	found_in_superkingdom
IS6100		IS6	IS	superkingdom	Pseudomonas aeruginosa, Proteus mirabilis, Serratia marcescens, Escherichia coli, Acinetobacter baumannii, Enterobacter hormaechei, Klebsiella pneumoniae, Morganella morganii, Aeromonas veronii, Corynebacterium striatum, Enterobacter cloacae, Klebsiella variicola, Klebsiella quasipneumoniae, Citrobacter koseri, Citrobacter freundii, Klebsiella aerogenes, Providencia stuartii, Enterobacter bugande…	Pseudomonas, Proteus, Serratia, Escherichia, Acinetobacter, Enterobacter, Klebsiella, Morganella, Aeromonas, Corynebacterium, Citrobacter, Providencia	Pseudomonadaceae, Morganellaceae, Yersiniaceae, Enterobacteriaceae, Moraxellaceae, Aeromonadaceae, Corynebacteriaceae	Pseudomonadales, Enterobacterales, Moraxellales, Aeromonadales, Mycobacteriales	Gammaproteobacteria, Actinomycetes	Pseudomonadota, Actinomycetota	Bacteria
ISSen9		IS1	IS	superkingdom	Enterobacter hormaechei, Acinetobacter baumannii, Proteus mirabilis, Escherichia coli, Proteus vulgaris, Morganella morganii, Klebsiella quasipneumoniae, Klebsiella pneumoniae, Enterobacter roggenkampii, Klebsiella aerogenes, Enterobacter cloacae, Klebsiella variicola, Stenotrophomonas maltophilia, Salmonella enterica, Citrobacter braakii, Citrobacter freundii, Klebsiella michiganensis, Staphyloc…	Enterobacter, Acinetobacter, Proteus, Escherichia, Morganella, Klebsiella, Stenotrophomonas, Salmonella, Citrobacter, Staphylococcus, Pluralibacter, Shigella, Raoultella, Serratia	Enterobacteriaceae, Moraxellaceae, Morganellaceae, Xanthomonadaceae, Staphylococcaceae, Yersiniaceae	Enterobacterales, Moraxellales, Xanthomonadales, Bacillales	Gammaproteobacteria, Bacilli	Pseudomonadota, Bacillota	Bacteria
ISEfa8	IS150	IS3	IS	superkingdom	Enterococcus faecium, Streptococcus pasteurianus, Enterococcus faecalis, Acinetobacter baumannii	Enterococcus, Streptococcus, Acinetobacter	Enterococcaceae, Streptococcaceae, Moraxellaceae	Lactobacillales, Moraxellales	Bacilli, Gammaproteobacteria	Bacillota, Pseudomonadota	Bacteria
Tn6082			Tn	superkingdom	Klebsiella quasipneumoniae, Klebsiella pneumoniae, Corynebacterium striatum, Pseudomonas aeruginosa, Acinetobacter baumannii, Klebsiella grimontii	Klebsiella, Corynebacterium, Pseudomonas, Acinetobacter	Enterobacteriaceae, Corynebacteriaceae, Pseudomonadaceae, Moraxellaceae	Enterobacterales, Mycobacteriales, Pseudomonadales, Moraxellales	Gammaproteobacteria, Actinomycetes	Pseudomonadota, Actinomycetota	Bacteria
